# Supplementary material for: Innate Immune Cytokine Profiling and Biomarker Identification for Outcome in Dengue Patients
Source: Front Immunol. 2021 Jul 14;12:677874. doi: 10.3389/fimmu.2021.677874 (PMC8318829; doi:10.3389/fimmu.2021.677874)
Supplement: Supplementary file 4 [file Table_1.xlsx]

## Sheet: Codes
	Abbreviations	Expansion
	DSPO	days post symptom onset
	ALT	alanine aminotransferase
	AST	aspartate aminotransferase
	Bleed-score 0	no bleeding
	Bleed-score 1	petechiae
	Bleed-score 2	epistaxis/gingival bleeding/menorrhagia
	Bleed-score 3	gastrointestinal bleeding
	Bleed-score 4	intracranial /intrapulmonary bleeding
	WHO	world health organization
	DF	dengue fever
	DFWS	dengue fever with warning signs
	SD	severe dengue
	R	recovered
	D	death
	NS1	non-structural protein 1
	ELISA	enzyme linked immunosorbent assay
	Outcome 1	recovered from DF
	Outcome 2	recovered from DFWS
	Outcome 3	recovered from SD
	Outcome 4	worsened
	FC	febrile control
	HC	healthy control
	na	not applicable
	NA	not available

## Sheet: Dengue (NK subsets) 
Study No (Sample code)	Gender	Age (Years)	DPSO	AST	ALT	Bleed-score	Highest WHO catagory	Serostatus	NS1 ELISA	NS1 result	WHO status on Day1	WHO status on Day3	WHO status on Day7	Outcome	Singlets (Freq. of Parent)	Singlets/Debris Exclusion (Freq. of Parent)	Singlets/Debris Exclusion/Lymphocytes (Freq. of Parent)	Singlets/Debris Exclusion/Lymphocytes/Live Lymphocytes (Freq. of Parent)	Singlets/Debris Exclusion/Lymphocytes/Live Lymphocytes/CD19- (Freq. of Parent)	Singlets/Debris Exclusion/Lymphocytes/Live Lymphocytes/CD19-/CD3- CD56+ (Freq. of Parent)	Singlets/Debris Exclusion/Lymphocytes/Live Lymphocytes/CD19-/CD3+ CD56+ (Freq. of Parent)	Singlets/Debris Exclusion/Lymphocytes/Live Lymphocytes/CD19-/CD3+ CD56- (Freq. of Parent)	Singlets/Debris Exclusion/Lymphocytes/Live Lymphocytes/CD19-/CD3- CD56+/CD56+ CD16 - (Freq. of Parent)	Singlets/Debris Exclusion/Lymphocytes/Live Lymphocytes/CD19-/ CD3- CD56 +/CD56+ CD16+ (Freq. of Parent)	Singlets/Debris Exclusion/Lymphocytes/Live Lymphocytes/CD19+ (Freq. of Parent)	CD56+ CD3+ IFNg+ (Freq. of Parent)	CD56+ CD3+ IL-10+ (Freq. of Parent)	CD56+ CD3+ IP-10+ (Freq. of Parent)	CD56+ CD3+ TNFa+ (Freq. of Parent)	CD56+ CD3+ IFNg+IL-10+IP-10+TNFa+ (Freq. of Parent)	CD56+ CD3+ IFNg+IL-10+IP-10+TNFa- (Freq. of Parent)	CD56+ CD3+ IFNg+IL-10+IP-10-TNFa+ (Freq. of Parent)	CD56+ CD3+ IFNg+IL-10+IP-10-TNFa- (Freq. of Parent)	CD56+ CD3+ IFNg+IL-10-IP-10+TNFa+ (Freq. of Parent)	CD56+ CD3+ IFNg+IL-10-IP-10+TNFa- (Freq. of Parent)	CD56+ CD3+ IFNg+IL-10-IP-10-TNFa+ (Freq. of Parent)	CD56+ CD3+ IFNg-IL-10+IP-10+TNFa+ (Freq. of Parent)	CD56+ CD3+ IFNg-IL-10+IP-10+TNFa- (Freq. of Parent)	CD56+ CD3+ IFNg-IL-10+IP-10-TNFa+ (Freq. of Parent)	CD56+ CD3+ IFNg-IL-10-IP-10+TNFa+ (Freq. of Parent)	CD56+ CD3+ IFNg+IL-10-IP-10-TNFa- (Freq. of Parent)	CD56+ CD3+ IFNg-IL-10+IP-10-TNFa- (Freq. of Parent)	CD56+ CD3+ IFNg-IL-10-IP-10+TNFa- (Freq. of Parent)	CD56+ CD3+ IFNg-IL-10-IP-10-TNFa+ (Freq. of Parent)	CD56+ CD16+ IFNg+ (Freq. of Parent)	CD56+ CD16+ IL-10+ (Freq. of Parent)	CD56+ CD16+ IP-10+ (Freq. of Parent)	CD56+ CD16+ TNFa+ (Freq. of Parent)	CD56+ CD16+ IFNg+IL-10+IP-10+TNFa+ (Freq. of Parent)
DEN/BMCRI/19/091	Female	18	3	417	204	0	DF	Primary	2.962	Positive	DF	DF	R	1	94.4	99.5	40.8	96.6	80.9	7.82	4.29	74.7	29.5	70.5	15.5	0.05	0	0.38	0.34	0	0	0.0073	0	0	0	0.02	0	0	0	0.0073	0.029	0	0.38	0.32	0	0	0.25	0	0
DEN/BMCRI/19/092	Male	21	5	145	74	0	DFWS	Secondary	6.405	Positive	DFWS	DF	R	2	93.6	99.7	36.6	97.6	75.3	4.94	5.44	79.8	11.8	88	23.7	0.16227	0.369	0.804	1.03	0	0	0	0	0	0	0.13227	0	0	0.028	0.00627	0.028	0.339	0.791	0.87	0.142	0.142	0.52	0.26062	0
DEN/BMCRI/19/093	Male	33	3	236	193	2	DFWS	Primary	0.193	Negative	DFWS	R	na	2	91.9	99.4	57.6	98.7	95	19.2	5.65	63.4	14.8	84.4	3.63	5.165	0.00843	0.21	6.24	0	0	0	0	0.034	0	4.92	0	0	0	0	0.205	0.00843	0.18	1.28	0.89339	0.021	0.2667	1.49	0
DEN/BMCRI/19/095	Male	22	5	NA	NA	0	DFWS	Primary	6.52	Positive	DFWS	DF	R	2	94.6	99.7	49.1	99.3	94.4	15.7	10.9	64	8.33	91	5.04	0	0	0	0	0	0	0	0	0	0	0	0	0	0	0	0	0	0.41	0	0.049	0	0.786	0.024	0
DEN/BMCRI/19/097	Female	26	5	52	34	0	DF	Primary	1.695	Positive	DF	R	na	1	90	93.1	29.7	99.1	90.6	5.17	6.56	78	18	81.7	8.81	0.3	0.074	3.05	0.22	0	0	0	0	0	0	0.15	0	0	0	0	0.15	0.074	3.05	0.074	0.23	0	0.58	0.12	0
DEN/BMCRI/19/098	Female	30	3	94	71	2	DFWS	Secondary	6.555	Positive	DFWS	DF	DF	2	91.8	99.5	54.1	99	85.9	6.1	6.51	74.4	20.1	75.5	10.4	0.334	0.074	2.034	0.339	0	0	0	0	0	0.033	0.112	0	0.00826	0	0	0.18122	0.066	1.994	0.216	0.3	0.01312	3.58	0.15	0
DEN/BMCRI/19/099	Male	30	4	123	150	3	SD	Primary	2.336	Positive	SD	DF	R	3	85.3	99.9	16.6	98.9	86.5	16.6	6.87	61.4	10.4	87.6	9.61	0.17	0.025	0.67	0.31	0	0	0	0	0.013	0	0.11	0	0	0	0	0.038	0.025	0.66	0.18	0.073	0	1.31	0	0
DEN/BMCRI/19/100	Male	24	5	NA	NA	0	DF	Primary	1.031	Equivocal	DF	R	na	1	95	99.4	43.4	96.2	96.3	13.3	6.13	67.8	13.8	83.7	2.45	0.27064	0.07488	2.81	1.29376	0	0	0	0	0.01	0.00675	0.2	0	0.00675	0	0.037	0.05864	0.071	2.75	1.05688	0.09434	0.00917	2.88817	0.15	0
DEN/BMCRI/19/101	Male	20	7	213	192	0	DFWS	Primary	0.153	Negative	DFWS	DF	R	2	94.8	98.8	44.9	97.3	88.9	9.48	5.62	76.2	17.2	82.8	8.08	0.44225	0.02312	1.32612	1.638	0	0	0	0	0.00904	0.027	0.33612	0	0.00452	0	0.018	0.06412	0.01912	1.26612	1.27225	0.257	0.00023	1.837	0.24	0
DEN/BMCRI/19/105	Female	28	3	196	143	2	DFWS	Primary	6.362	Positive	DFWS	DFWS	DF	2	94.3	99.7	21.1	97.8	89.6	14.2	6.78	71.7	12.6	86.5	8.82	0	0.099	0.05	5.439	0	0	0	0	0	0	0.017	0	0.00825	0.017	0	0	0.074	0.041	5.404	0	0.02778	0.253	1.393	0
DEN/BMCRI/19/110	Female	22	4	373	292	0	DF	Secondary	0.729	Negative	DF	DF	R	1	96.6	97.5	46	98.6	82.8	7.6	4.05	80.2	16.4	82.6	16.4	0.75	0	0.075	0.98	0	0	0	0	0	0	0.73	0	0	0	0	0.018	0	0.075	0.25	0.048	0	0.197	0.29	0
DEN/BMCRI/19/111	Male	22	5	522	236	0	DF	Primary	6.389	Positive	DF	DF	R	1	94.8	99.7	26.6	97.7	76.4	8.53	4.64	81.8	18.1	80	17	1.67	0	0	3.73	0	0	0	0	0	0	1.62	0	0	0	0	0.054	0	0	2.12	0.109	0	0.001	0.68	0
DEN/BMCRI/19/113	Male	28	4	124	98	3	SD	Secondary	6.796	Positive	SD	DF	R	3	91.5	99.7	34.6	96.9	85.8	8.56	9.58	62.1	19.6	79.8	8	2.404	0.053	0.029	0.464	0	0	0	0	0	0	0.165	0	0	0	0	2.238	0.053	0.029	0.309	1.63504	0.041	0.16	0.38	0
DEN/BMCRI/19/114	Male	34	4	113	43	0	DF	Primary	6.586	Positive	DF	DF	R	1	94	99.8	38.3	99.5	78.4	6.15	5.5	71.3	22.8	77.2	19.9	28.78	0.066	0.073	1.36	0	0	0	0.021	0	0.01	0.85	0	0	0.01	0	27.88	0.035	0.062	0.5	2.194	0.015	0.094	0.42192	0
DEN/BMCRI/19/115	Male	21	3	51	20	0	DFWS	Primary	6.259	Positive	DFWS	DF	R	2	93.8	99.9	34.2	99.6	86.6	8	4.42	78.1	10.7	88	12.4	3.26	0.02942	0.01	2.15	0	0	0	0	0	0.013	0.82	0	0	0	0	2.424	0.039	0	1.34	1.877	0.089	0.38	0.686	0
DEN/BMCRI/19/116	Male	21	4	279	129	0	DFWS	Primary	6.909	Positive	DFWS	R	na	2	93.7	99.1	34.5	99.7	86.8	7.68	9.12	73.5	19.2	77	12.6	1.54214	0.029	0.04407	0.546	0	0	0	0.00372	0	0	0.25	0	0	0	0	1.29214	0.02914	0.04407	0.31	1.75	0.053	0.234	0.27	0
DEN/BMCRI/19/117	Male	26	3	296	121	1	DFWS	Primary	6.592	Positive	DFWS	R	na	2	92.3	99.8	28	98.2	84.1	8.98	9.08	68.9	23.3	73.9	9.39	0.871	0.145	0	2.49026	0	0	0	0	0	0	0.82	0	0	0.00919	0	0.055	0.135	0	1.66026	0.31	0.064	0	1.00403	0
DEN/BMCRI/19/118	Male	35	7	163	108	0	DF	Secondary	0.167	Negative	DF	DF	R	1	93.1	99.9	41.4	97.6	88.8	14	7.01	66.4	9.31	89.7	5.53	1.2	0.023	0	2.3	0	0	0.00446	0	0	0	0.9006	0	0	0.00891	0	0.289	0.01	0	1.39	0.288	0.031	0.00694	0.65798	0
DEN/BMCRI/19/120	Male	40	4	57	36	0	DFWS	Primary	6.029	Positive	DFWS	DFWS	R	2	96.1	99.8	26.3	99	94.2	8.9	4.19	79.7	16.3	82	4.7	2.017	0	0	3.7	0	0	0	0	0	0	1.89	0	0	0	0	0.117	0	0	1.866	0.21	0	0	1.05009	0
DEN/BMCRI/19/122	Male	18	4	89	69	2	DFWS	Secondary	0.13	Negative	DFWS	DFWS	R	2	91.5	99.3	35.7	98.3	93.5	8.01	4.66	73	16.5	82.6	3.6	1.52	0.015	0.0047	3.342	0	0	0	0	0	0	1.291	0	0	0	0	0.22	0.015	0.0047	2.0407	0.267	0.05	0	0.94	0
DEN/BMCRI/19/123	Male	27	6	NA	NA	0	DF	Primary	0.118	Negative	DF	R	na	1	87.1	96.5	44.3	96.7	86.8	8.79	5.74	80.3	12.1	87.2	12.2	2.827	0.155	0	5.813	0	0	0	0	0	0	2.8	0	0	0.014	0	0.025	0.145	0	2.993	1.052	0.271	0	4.67312	0
DEN/BMCRI/19/124	Male	30	5	118	98	0	DF	Primary	0.128	Negative	DF	R	na	1	87.4	97.9	24.4	95.3	89.3	7.43	4.1	78.6	39.3	55.3	9.94	2.901	0.13	0	5.277	0	0	0.013	0	0	0	2.73349	0	0	0.013	0	0.158	0.11	0	2.524	0.499	0.41636	0	3.13	0
DEN/BMCRI/19/125	Male	23	5	71	22	0	DF	Primary	6.179	Positive	DF	DF	R	1	89.4	97.4	37.2	96.7	80.1	20	5.6	59.8	10.4	89	8.37	1.181	2.31	0	3.486	0	0	0.012	0	0	0	0.98	0	0	0.037	0	0.191	2.26	0	2.456	0.489	0.169	0.007	1.26309	0
DEN/BMCRI/19/127	Male	25	5	NA	NA	2	DFWS	Secondary	0.126	Negative	DFWS	DF	R	2	90.9	98.9	21.7	97.1	80.3	8.28	4.02	60.8	57.2	41.6	18.7	1.811	0.341	0.024	4.992	0	0	0	0	0	0	1.641	0	0	0	0	0.171	0.341	0.024	3.352	0.64	0.209	0.34	3.459	0
DEN/BMCRI/19/128	Female	18	7	140	101	0	DFWS	Secondary	0.122	Negative	DFWS	R	na	2	91.9	99.5	27.5	97.9	89.3	12.6	4.54	68.9	27.9	71	9.73	1.24	1.77106	0.022	2.5	0	0	0	0	0	0	0.97	0	0	0.022	0	0.275	1.75106	0.022	1.511	0.369	0.16063	0.02863	0.99	0
DEN/BMCRI/19/130	Female	27	5	181	90	1	DFWS	Secondary	0.799	Negative	DFWS	R	na	2	92.7	99.4	44.7	95.3	88.3	4.61	15.2	62.3	35	62.8	8.11	2.016	0.037	0	3.799	0	0	0	0	0	0	1.96412	0	0	0	0.0039	0.052	0.037	0	1.835	1.498	0.008	0.059	4.44	0
DEN/BMCRI/19/131	Male	18	4	205	39	0	DFWS	Primary	4.585	Positive	DFWS	DF	R	2	95.2	99.5	34.5	96.3	87.7	9.21	3.55	71.5	24.1	75.2	11.2	10.557	0.082	0	13.36	0	0	0.016	0	0.016	0	10.357	0	0	0	0.016	0.11	0.068	0	2.891	1.506	0.025	0.016	3.628	0
DEN/BMCRI/19/132	Male	23	2	94	76	0	DF	Secondary	0.142	Negative	DF	DF	R	1	91	99.4	33.5	96.1	87.3	12.3	4.27	70.2	13.2	86.5	8.68	5.302	0.037	0.056	7.637	0	0	0	0	0	0.013	5.18	0	0	0.013	0.013	0.112	0.024	0.029	2.427	0.977	0.007	0.09	2.643	0
DEN/BMCRI/19/133	Female	25	3	NA	NA	0	DF	Secondary	0.132	Negative	DF	DF	R	1	70.4	98	46.7	96.9	78.4	6.54	8.16	79.6	23.2	75.8	18.3	0.77	0.26	0	1.68	0	0	0.029	0	0	0	0.707	0	0	0	0	0.04	0.23	0	0.96	0.438	0.605	0	0.87	0
DEN/BMCRI/19/134	Female	26	4	62	28	0	DFWS	Secondary	0.145	Negative	DFWS	DF	R	2	92.8	98.7	29.1	98.2	89.3	7.63	4.77	82.5	17.7	81.5	8.15	1	0.3	0.056	1.72	0	0	0	0	0	0	0.9	0	0	0.016	0	0.1	0.29	0.056	0.81	0.4	0.091	0.03	0.86	0
DEN/BMCRI/19/135	Male	45	6	153	62	2	SD	Secondary	1.436	Positive	SD	SD	R	3	88.3	99.6	43.5	97.9	73.5	6.78	7.39	79.4	8.46	90.9	23	0.441	0.20515	0.04415	1.9503	0	0	0.00376	0	0.00752	0	0.46	0	0	0.00376	0	0	0.19515	0.03615	1.4803	0.079	0.14486	0	0.614	0
DEN/BMCRI/19/136	Female	19	4	20	13	0	DF	Primary	6.181	Positive	DF	DF	R	1	87.2	99.5	30.3	98.1	85.4	6.51	5	82.6	12.7	87.3	14	1.918	2.728	0.36	4.666	0	0	0	0	0.025	0	1.85	0	0.049	0.049	0.049	0.042	2.628	0.24	2.696	0.554	0.504	0.21	1.78	0
DEN/BMCRI/19/139	Female	35	4	96	57	1	DFWS	Primary	5.99	Positive	DFWS	DF	R	2	92.2	99.8	39.7	96.6	86.6	11.7	5.4	66.7	22.4	77	7.41	4.169	0.013	0.026	5.086	0	0	0	0	0	0	4.02	0	0	0	0	0.159	0.013	0.026	1.066	1.14	0.011	0.02326	2.243	0
DEN/BMCRI/19/140	Male	48	5	122	95	0	DF	Secondary	0.126	Negative	DF	R	na	1	93.9	99.9	59.4	97.1	87.7	8.02	4.19	75.1	11.5	87.5	11.4	2.769	0.018	0	3.648	0	0	0.00312	0	0	0	2.73	0	0	0	0.00312	0.032	0.015	0	0.908	0.432	0.007	0	0.84	0
DEN/BMCRI/19/141	Male	32	5	211	127	1	DFWS	Secondary	0.138	Negative	DFWS	R	na	2	81.1	99.8	20.6	97.8	84.3	6.48	6.65	76.8	27.4	71.6	12.9	1.577	0.049	0.018	2.642	0	0	0	0	0	0	1.527	0	0	0	0	0.049	0.06217	0.018	1.128	0.576	0	0.04503	1.714	0
DEN/BMCRI/19/144	Male	28	3	120	74	0	DF	Primary	1.66	Positive	DF	R	na	1	94.5	99.9	15.3	97.9	88.2	5.7	5.53	54.4	17.3	81.8	9.85	0.45	0.055	0.11	1.39	0	0	0	0	0	0	0.67	0	0	0	0	0	0.055	0.11	0.72	0.16	0	0.098	1.02	0
DEN/BMCRI/19/145	Male	44	4	41	24	0	DF	Primary	0.186	Negative	DF	R	na	1	81.8	97	20	97.6	88.5	12.9	5.05	72.2	12.1	87.6	6.01	1.781	0.2	0	2.21	0	0	0	0	0	0	1.72	0	0	0	0	0.059	0.2	0	0.49	0.513	0.088	0.047	1.18033	0
DEN/BMCRI/19/146	Male	25	6	220	67	0	DFWS	Secondary	0.114	Negative	DFWS	DFWS	R	2	95.1	99.9	41.5	97.7	84.8	12.6	4.48	61.3	10.1	89.8	14.2	2.128	0.149	0.13	3.39	0	0	0.033	0	0	0	1.928	0	0	0.011	0	0.17	0.109	0.13	1.422	0.408	0.008	0.293	0.77	0
DEN/BMCRI/19/148	Female	35	3	132	98	0	DF	Secondary	0.12	Negative	DF	R	na	1	94.5	99.7	42.8	97.6	81.5	6.54	4.63	80.2	17.7	81.8	17.5	4.12	0.034	0.034	5.445	0	0	0.0057	0	0.0057	0.00285	3.97	0	0	0	0	0.14	0.029	0.026	1.455	0.47	0.032	0.033	1.22	0
DEN/BMCRI/19/149	Male	30	4	77	45	0	DFWS	Primary	6.21	Positive	DFWS	DF	R	2	89.8	99.8	27	98.9	87.4	11.3	8.28	71.8	10.2	89.5	5.6	1.37	0.054	0	2.19	0	0	0	0	0	0	1.34	0	0	0.00904	0	0.027	0.045	0	0.84	0.26	0.00741	0.044	0.66	0
DEN/BMCRI/19/150	Male	18	4	99	76	0	DFWS	Primary	6.654	Positive	DFWS	DF	R	2	93.9	99.1	11.6	98.4	91.5	14.4	5.58	74.3	17.8	81.5	6.71	1.91	0.03	0.498	2.747	0	0	0	0	0	0	1.85	0	0	0	0	0.061	0.03	0.498	0.897	0.259	0	0.7522	0.963	0
DEN/BMCRI/19/151	Male	29	3	96	51	2	SD	Primary	6.432	Positive	SD	DFWS	R	3	92.8	99.7	12.7	98.3	86.6	11.3	4.35	73.1	24	75.5	5.32	6.412	0	1.252	8.916	0	0	0	0	0.038	0	6.21	0	0	0.038	0.038	0.162	0	1.182	2.586	0.81	0.019	1.09	2.464	0
DEN/BMCRI/19/152	Female	19	7	203	69	0	DF	Primary	0.126	Negative	DF	DF	R	1	94.3	99	43.1	96.7	83	9.87	10	70.8	15.8	83.8	11.1	1.976	0.034	1.9	3.425	0	0	0	0	0.058	0.00959	1.89	0	0.0032	0	0.029	0.024	0.034	1.81	1.455	0.487	0.021	2.43	1.985	0
DEN/BMCRI/19/154	Female	35	7	61	41	0	DFWS	Primary	3.801	Positive	DFWS	R	na	2	93.9	99.7	26.8	97.1	85.3	3.92	5.51	81.8	22	77.2	11.9	4.294	0.087	1.2	6.14341	0	0	0	0	0.072	0.01	4.16341	0	0	0	0.021	0.052	0.087	1.1	1.89	0.63	0.038	1.608	2.078	0
DEN/BMCRI/19/155	Female	43	4	130	75	0	SD	Secondary	0.167	Negative	SD	DFWS	R	3	95.6	99.9	38.8	93.6	61.9	4.86	5.7	76.1	41.3	58.1	34.6	0.91	0.1	1.22	2.39	0	0	0	0	0	0	0.82	0	0	0	0.023	0.091	0.1	1.2	1.55	1.211	0.042	1.87	2.81	0
DEN/BMCRI/19/156	Female	52	4	80	77	0	DF	Secondary	0.118	Negative	DF	R	na	1	95.5	99.8	35.7	96.2	87	9.09	1.66	78.5	21.4	78	8.99	9.13	0.01	0.73	12.481	0	0	0	0	0.059	0	9.04	0	0	0	0.059	0.029	0.029	0.62	3.35	0.515	0.021	1.17	1.84485	0
DEN/BMCRI/19/158	Male	38	4	340	106	0	DFWS	Secondary	0.138	Negative	DFWS	DFWS	R	2	93.3	99.9	33.7	97.5	77.2	9.3	8.09	71.5	17.8	82.1	18.6	0.56	0.003	0.082	1.85291	0	0	0	0	0	0	0.55	0	0	0.01	0	0.017	0	0.082	1.30291	0.081	0.01636	0.094	0.34	0
DEN/BMCRI/19/159	Female	26	7	63	25	1	DFWS	Secondary	6.294	Positive	DFWS	DF	R	2	95.4	99.7	11	95.6	92.1	12	7.01	69.6	18.4	81.3	6.94	4.185	0.33	0.042	6.73	0	0	0.042	0	0	0	4.015	0.042	0	0	0	0.12	0.25	0	2.635	0.698	0.03	0.038	3.17	0
DEN/BMCRI/19/160	Female	38	7	135	89	2	DFWS	Primary	0.128	Negative	DFWS	R	na	2	92.7	99.2	38.3	96.8	75.7	3.48	10.1	76.2	52.4	46.3	16.2	2.02	0.065	0.21	3.517	0	0	0	0	0.006	0	1.94742	0	0	0	0.003	0.05827	0.065	0.2	1.549	0.626	0.094	0.15	2.286	0
DEN/BMCRI/19/161	Male	22	2	65	35	0	DFWS	Secondary	6.57	Positive	DFWS	DF	R	2	94.1	99.2	34.6	99.4	61.7	11.6	4.61	71.1	12.2	87.4	33.8	2.87	0.107	0.073	5.415	0	0	0.01	0	0	0	2.82	0	0	0.01	0.01	0.042	0.087	0.063	2.575	0.292	0	0.062	1.39122	0
DEN/BMCRI/19/162	Male	24	3	129	69	0	DF	Primary	2.175	Positive	DF	DF	R	1	94	99.7	33.5	97.6	76.8	10.4	6.22	65.3	22.1	77.4	14.1	2.12	0.05	0.00738	3.013	0	0	0	0	0	0	1.95	0	0	0	0	0.17	0.066	0.00738	1.09	0.45375	0.075	0.03975	1.298	0
DEN/BMCRI/19/163	Male	35	4	125	82	0	DFWS	Primary	3.5227	Positive	DFWS	DF	R	2	95.1	99.7	23.4	98	75.6	12.7	12	65	35.8	63.1	9.58	2.68319	0.015	0.04819	3.93	0	0	0	0	0.011	0	2.62	0	0	0	0	0.05819	0.015	0.03719	1.3	1.37	0.071	0.033	3.57	0
DEN/BMCRI/19/164	Female	30	4	399	250	0	DF	Primary	3.62	Positive	DF	R	na	1	87.7	99.7	24.7	99.4	78.6	4.92	2.64	87	25.7	73.8	17	6.23	0	0	8.83	0	0	0	0	0	0	6.19	0	0	0	0	0.041	0	0	2.74	0.55	0.019	0	2.52	0
DEN/BMCRI/19/165	Male	33	7	200	74	0	DF	Primary	6.58	Positive	DF	R	na	1	92.2	99.5	31.3	98.5	71.9	11.9	6.51	73.6	12.1	86.9	25.6	4.34	0.17	0	7.56	0	0	0	0	0.026	0	4.242	0.013	0.013	0	0	0.1	0.17	0	3.277	0.198	0.193	0	1.86	0
DEN/BMCRI/19/168	Male	26	5	111	34	0	DFWS	Primary	6.037	Positive	DFWS	DF	R	2	95	99.7	35.8	98	83	8.76	9.42	72.2	23.5	75.9	15.7	2.484	0	0	4.72	0	0	0	0	0	0	2.45125	0	0	0	0	0.04225	0	0	2.27	0.56	0.055	0.14	2.05	0
DEN/BMCRI/19/169	Male	21	4	145	64	0	DFWS	Primary	6.498	Positive	DFWS	DF	R	2	92	99.9	15.1	99.4	78.5	11.3	4.47	58	17	82.4	19.2	1.09	0.042	0.011	2.84	0	0	0	0	0	0	1.04	0	0	0	0	0.052	0.042	0.011	1.8	0.089	0.00994	0.01986	0.66	0
DEN/BMCRI/19/170	Male	35	3	236	254	0	DF	Primary	0.153	Negative	DF	DF	R	1	92.3	97.7	20.5	97.8	93.9	6.49	19.7	62.4	21.7	77.8	5.43	2.081	0.032	0.031	4.299	0	0	0	0	0	0	1.879	0	0	0	0	0.205	0.041	0.035	2.415	0.87	0.006	0.088	3.05	0
DEN/BMCRI/19/172	Male	22	4	116	84	0	DFWS	Secondary	0.13	Negative	DFWS	R	na	2	92.3	99.7	44.1	98.3	85.5	14.4	6.21	71.7	9.78	89.7	13.2	1.505	0.051	0.011	4.305	0	0	0	0	0.00411	0	1.429	0	0	0.00833	0.012	0.08	0.042	0	2.86	0.27	0.007	0.016	0.86807	0
DEN/BMCRI/19/173	Male	21	5	111	96	0	DFWS	Secondary	0.142	Negative	DFWS	R	na	2	92.6	99.3	42.6	97.8	89.4	6.88	5.12	82.7	29.8	69.7	7.62	0.68	0.003	0.31	2.971	0	0	0	0	0	0	0.68287	0	0	0.00874	0.017	0.003	0.002	0.29	2.259	0.11	0	0.23	0.46	0
DEN/BMCRI/19/174	Female	23	2	199	87	0	DF	Secondary	6.35	Positive	DF	DF	R	1	94.2	99.5	23.4	98.5	79.4	5.9	4.08	73.6	29.5	68.5	11.6	0.5	0.037	0.091	2.591	0	0	0	0	0	0	0.66	0	0	0.028	0	0	0.02	0.091	1.906	0	0	0.198	0.81	0
DEN/BMCRI/19/175	Female	55	6	145	68	0	DFWS	Secondary	0.145	Negative	DFWS	DF	R	2	92.8	98.4	37.6	98.2	89.7	9.61	8.6	70.8	11	88.6	7.12	2.097	0	0	4.06	0	0	0	0	0.0397	0.00109	2.054	0	0	0	0.051	0.04109	0	0	1.974	0.482	0.024	0.52	1.60623	0
DEN/BMCRI/19/176	Male	18	2	109	63	3	SD	Primary	6.144	Positive	SD	DF	R	3	92.8	99.6	22.4	98.7	80.9	14	2.79	65.8	27.8	71.6	8.21	4.229	0.065	0.339	7.12	0	0	0.029	0	0	0	4.179	0	0	0	0	0.018	0.077	0.35	2.956	0.544	0	0.417	1.80339	0
DEN/BMCRI/19/178	Male	63	2	78	23	0	DF	Secondary	0.116	Negative	DF	R	na	1	86.9	97.9	10	98.3	84.7	11.1	15.8	60.4	12.1	87.8	5.45	0.654	0.03	0.214	1.374	0	0	0	0	0	0.01281	0.61	0	0.021	0	0.021	0.03381	0.009	0.16181	0.744	0.4	0.227	0.28	1.4	0
DEN/BMCRI/19/180	Male	45	4	>1000	756	0	SD	Secondary	5.76	Positive	SD	SD	R	3	91.8	99.7	21	97.9	72.7	3.77	4.62	73.8	28.3	71.4	16.5	2.499	0.093	0.459	6.799	0	0	0	0	0	0	2.47	0	0	0.016	0.016	0.026	0.078	0.449	4.299	0.673	0.136	0.86	1.23	0
DEN/BMCRI/19/182	Male	27	8	100	92	2	DFWS	Primary	0.212	Negative	DFWS	R	na	2	94.7	98.6	83.1	97.5	99.8	0.52	3.74	84.4	22	77.9	0.043	0.067	0.005	0.036	0.175	0	0	0	0	0	0	0.057	0.00306	0	0.00306	0	0.00919	0	0.033	0.121	0.02	0	0	0.028	0
DEN/BMCRI/19/183	Female	32	3	123	77	2	SD	Secondary	0.155	Negative	SD	R	na	3	91.8	99.5	41	98.5	84.3	6.25	4.84	71.3	50.1	47.6	12.7	3.389	0.05	0	6.52	0	0	0	0	0	0	3.28	0	0	0	0	0.11	0.053	0	3.237	0.661	0.055	0.069	2.19	0
DEN/BMCRI/19/186	Male	49	7	112	74	0	DF	Secondary	0.245	Negative	DF	R	na	1	92	99.7	35.1	97.3	93	15.9	9.96	58.6	8.83	89.9	4.69	0.195	0.023	0.26	0.652	0	0	0.00272	0	0	0.00543	0.15	0	0	0	0.00543	0.042	0.02694	0.25	0.498	0.094	0.02	0.558	0.15398	0
DEN/BMCRI/19/187	Male	18	7	74	60	0	DF	Primary	0.905	Equivocal	DF	DF	R	1	94.1	99.6	28.4	98.7	82.6	9.66	2.83	64.5	17.2	82.5	14.9	2.898	0.098	1.67	5.12	0	0	0.017	0	0.047	0	2.66	0	0	0	0.05	0.179	0.089	1.57	2.35	0.409	0	1.421	1.13417	0
DEN/BMCRI/19/188	Male	35	5	92	46	0	DF	Primary	0.478	Negative	DF	R	na	1	95.2	99.1	48.6	97.8	88.3	19.5	3.75	60.9	16.8	82.3	9.02	7.581	0.176	5.15276	12.42	0	0	0.02	0.00664	0.52	0.013	6.956	0.00664	0	0.00576	0.31	0.066	0.13276	4.30276	4.642	0.85278	0.063	5.94567	3.07711	0
DEN/BMCRI/19/189	Male	20	5	44	21	0	DF	Primary	0.142	Negative	DF	R	na	1	96.8	98.5	64.1	98.9	90.3	8.16	2.32	76.2	20.8	78.2	8.88	12.079	0.062	3.12	16.19	0	0	0.014	0	0.42	0.042	11.6	0	0	0	0.12	0.048	0.055	2.54	4.087	1.327	0.03157	5.773	3.607	0
DEN/BMCRI/19/191	Female	18	3	76	42	0	DF	Primary	0.276	Negative	DF	DF	R	1	94.8	99.1	27.8	97.4	79	1.85	3.62	76.7	35.7	63.7	15.4	5.92	0.067	9.45	10.047	0	0	0.016	0	0.71	0.031	5.11	0.016	0.016	0.031	0.36	0.047	0	8.31	3.837	1.386	0.048	16.8	4.34	0
DEN/BMCRI/19/192	Female	32	7	225	198	0	DF	Primary	5.017	Positive	DF	DF	R	1	94.9	99.4	50.8	98.7	75.2	7.97	3.38	70.4	21	77.4	24	6.438	0.087	9.62	12.05	0	0	0.024	0	0.76	0.012	5.588	0	0	0.036	0.58	0.06	0.041	8.28	5.05	0.875	0.051	8.98	2.80267	0
DEN/BMCRI/19/193	Male	18	6	118	62	0	DFWS	Primary	6.673	Positive	DFWS	DFWS	R	2	96	99	28.9	98.7	88.4	10.7	6.66	67	12.9	86.7	10	2.254	0.02	0.715	6.12	0	0	0	0	0.033	0	2.2	0	0.00814	0	0.033	0.021	0.051	0.635	3.889	0.694	0.095	0.619	2.90443	0
DEN/BMCRI/19/194	Female	23	3	144	33	0	DF	Primary	6.414	Positive	DF	DF	R	1	92.6	99.5	10.2	99.4	89.8	20.2	12.2	57.1	15.7	84	7.71	1.145	0	0	3.137	0	0	0	0	0.023	0	1.11	0	0	0	0	0.008	0	0	2.005	0.562	0	0.134	1.65	0
DEN/BMCRI/19/195	Female	50	7	115	44	0	DF	Secondary	5.112	Positive	DF	DF	R	1	86.1	99.9	10.3	94.7	95.1	13.3	4.06	68.1	26.4	71.8	3.76	1.93	0.044	0.1	3.02	0	0	0	0	0.022	0	1.75	0	0	0.022	0	0.15	0.022	0.08	1.23	0.217	0.0093	0.022	0.83237	0
DEN/BMCRI/19/197	Male	26	4	106	26	0	DF	Primary	0.163	Negative	DF	DF	R	1	93.2	98	21.8	99.4	71.7	9.76	6.1	69.4	39.5	59.8	24.1	0.26447	0.023	0.047	1.69447	0	0	0	0	0	0	0.17	0	0	0	0	0.09347	0.023	0.047	1.52447	0.203	0.018	0.213	0.59	0
DEN/BMCRI/19/199	Male	22	7	108	34	0	DFWS	Primary	1.094	Equivocal	DFWS	DF	DF	2	93.2	99.7	46.1	98.8	69.2	8.77	4.64	78	8.58	91.1	28.8	2.34	0	0.434	6.758	0	0	0	0	0.02483	0	2.224	0	0	0	0.022	0.1	0	0.4	4.501	0.79	0	0.378	1.86	0
DEN/BMCRI/19/201	Male	19	5	41	16	0	DF	Primary	1.107	Positive	DF	DF	R	1	91.8	99.7	45.8	98.8	90.4	19	10.2	63.2	3.26	96.6	7.77	2.871	0.341	0.539	7.87	0	0	0.00757	0	0.03	0.00678	2.249	0	0	0.01078	0.045	0.577	0.315	0.464	5.53	0.443	0.046	0.34788	0.92788	0
DEN/BMCRI/19/202	Male	28	3	103	189	3	SD	Primary	3.538	Positive	SD	DF	R	3	92.8	99.7	28.4	98.4	79.3	12.3	7.17	57.1	13.1	86.5	12.7	1.154	0.219	0.258	2.499	0	0	0.00855	0	0	0	1.15	0	0	0.017	0	0	0.199	0.258	1.319	0.237	0.04486	0.219	0.75	0
DEN/BMCRI/19/204	Female	38	7	149	68	0	DFWS	Secondary	0.191	Negative	DFWS	R	na	2	90.3	99.9	13.9	98.4	81.6	5.52	6.31	64.1	25	74.9	16.1	0.668	0.027	0.29	1.255	0	0	0	0	0.00863	0	0.66	0	0	0.026	0	0.004	0.002	0.28	0.565	0.224	0.026	0.572	0.55	0
DEN/BMCRI/19/206	Male	35	6	110	96	0	DF	Secondary	0.148	Negative	DF	DF	R	1	93.1	99.9	33.1	98.7	82	19.6	13.2	45.9	7.41	92.7	9.59	0.626	0.067	0.1	2.516	0	0	0	0	0	0	0.59	0	0.0045	0.014	0	0.04	0.049	0.099	1.916	0.239	0.014	0.085	1.39768	0
DEN/BMCRI/19/207	Female	18	7	97	132	0	DFWS	Primary	2.236	Positive	DFWS	R	na	2	96.9	99.9	39.3	99.1	91.5	11.2	4.28	77.7	11.2	88.6	7.56	3.689	0	0.098	6.083	0	0	0	0	0	0	3.649	0	0	0.003	0.003	0.041	0	0.099	2.426	0.568	0	0.00581	1.74	0
DEN/BMCRI/19/208	Male	40	7	75	39	0	DF	Primary	3.355	Positive	DF	R	na	1	93.1	99.4	36.9	98.5	77.6	14	6.68	63.3	4.93	94.9	19.8	1.25	0	0.00375	3.423	0	0	0.00375	0	0	0	1.21	0	0	0	0	0.034	0	0.00375	2.203	0.387	0.01467	0.00667	0.98	0
DEN/BMCRI/19/211	Male	45	4	234	118	0	DF	Primary	0.185	Negative	DF	R	na	1	88.5	99.6	33.9	99.2	88.9	8.31	4.07	80.9	39.4	59.2	10.3	0.776	0.041	0.02189	2.722	0	0	0	0	0	0	0.75	0.00412	0	0.012	0	0.023	0.024	0.01789	1.952	0.185	0.00341	0.012	0.56	0
DEN/BMCRI/19/212	Female	40	2	112	98	0	DFWS	Secondary	0.638	Negative	DFWS	R	na	2	96.2	99.6	36.6	98.9	76	10.2	3.9	69.5	11.6	87.9	20	0.315	0	0.04666	1.313	0	0	0	0	0	0	0.33	0	0	0.00044	0	0	0	0.04666	0.991	0.064	0	0.054	0.3	0
DEN/BMCRI/19/213	Female	37	7	110	96	0	DFWS	Secondary	0.282	Negative	DFWS	R	na	2	90.9	99.9	8.41	99.3	82	4.75	4.31	82.5	10.8	88.8	8.96	1.97	0	0.044	3.998	0	0	0	0	0	0	1.92	0	0	0	0	0.044	0	0.044	2.078	0.4	0	0	0.8	0
DEN/BMCRI/19/214	Female	58	10	44	25	0	DF	Primary	0.183	Negative	DF	DF	R	1	89.3	99.1	23.2	99.4	90	8.34	3.46	64.4	16.4	83.5	9.4	0.74	0.042	0.26	1.89	0	0	0	0	0	0	0.74	0	0	0.021	0	0	0.021	0.26	1.13	0.02	0	0	0.33	0
DEN/BMCRI/19/215	Male	22	5	158	71	0	DF	Primary	0.207	Negative	DF	DF	R	1	96	99.9	40.8	99	78.6	8.96	3.92	70.1	10.3	89.4	14.3	0.241	0	0	2.47	0	0	0	0	0	0	0.24	0	0	0	0.015	0.001	0	0	2.21	0.047	0	0.009	0.357	0
DEN/BMCRI/19/216	Male	49	4	59	81	0	DF	Primary	0.168	Negative	DF	DF	R	1	94	99.5	50.6	98.3	87.3	5.45	5.53	81.9	8.85	90.9	7.63	1.372	0	0.374	3.34	0	0	0.00246	0.00246	0	0.00246	1.3312	0	0.00246	0.011	0.017	0.0282	0	0.354	1.971	0.184	0	0.27377	0.46	0
DEN/BMCRI/19/217	Male	35	6	246	98	0	DF	Secondary	0.148	Negative	DF	R	na	1	94.1	99.1	17	98.9	82.4	8.1	5.2	77.1	15.8	83.7	16.4	2.55	0	0.457	4.01	0	0	0	0	0	0	2.46	0	0	0	0.029	0.086	0	0.427	1.52	0.484	0.022	0.75	1.56	0
DEN/BMCRI/19/218	Male	23	3	69	23	0	DFWS	Primary	0.382	Negative	DFWS	DF	R	2	94.1	99.7	30.8	98.2	86.1	6.18	6.31	64.5	10.3	89.1	12.5	1.341	0	0	3.83	0	0	0.00809	0	0.024	0	1.256	0	0.00405	0.002	0	0.047	0	0.003	2.56	0.161	0	0.02723	0.731	0
DEN/BMCRI/19/219	Female	55	3	169	223	0	DFWS	Primary	2.623	Positive	DFWS	DF	R	2	92.5	99.8	21.7	99.4	86.7	8.94	9.05	68.6	7.71	92.2	15.9	0.84	0.032	0.008	1.776	0	0	0	0	0	0	0.84	0	0	0.011	0.011	0	0.022	0	0.916	0.244	0	0.024	0.65	0
DEN/BMCRI/19/222	Male	40	10	78	50	0	DF	Primary	0.162	Negative	DF	R	na	1	94.4	100	36.7	99.1	78.3	13	4.27	65.1	6.87	93	20.4	1.05	0.116	0.41427	1.916	0	0	0.011	0	0.016	0	0.97	0	0	0.011	0	0.055	0.096	0.39427	0.906	0.265	0.00679	0.077	0.59826	0
DEN/BMCRI/19/224	Male	19	5	112	90	0	DFWS	Secondary	0.02	Negative	DFWS	DFWS	R	2	96.1	98.8	43.1	99	80.4	10.2	5.67	75.1	14.9	84.9	17.4	0.961	0	0	1.855	0	0	0	0	0.00745	0	0.96186	0	0	0	0.00686	0.004	0	0	0.879	0.153	0	0	0.6	0
DEN/BMCRI/19/227	Female	25	7	124	96	0	DF	Primary	0.15	Negative	DF	DF	R	1	92.6	99.6	33.2	98.6	85	4.4	5.18	79.4	14.1	86.1	13.7	0.75	0.043	0.224	1.902	0	0	0.0078	0	0.031	0	0.72123	0	0	0.0078	0.0078	0	0.027	0.184	1.12123	0.08	0	0.17	0.53	0
DEN/BMCRI/19/228	Male	25	7	104	55	2	DFWS	Secondary	0.191	Negative	DFWS	R	na	2	88.5	99.7	17.8	98.5	91.8	4.82	10.3	69.1	21.4	77.4	5.99	0.61256	0.04856	0.44256	1.615	0	0	0	0	0.028	0	0.54628	0	0	0	0	0.03828	0.04856	0.41256	1.039	0.299	0	0.686	1.05	0
DEN/BMCRI/19/235	Male	28	7	242	184	0	DFWS	Secondary	0.998	Equivocal	DFWS	DF	R	2	95.2	99.8	39.7	97.7	81.8	5.26	6.54	60.9	16.7	82.9	11.8	0.77086	0.011	0.00943	1.979	0	0	0.00288	0	0.00288	0	0.74	0	0.00144	0.00174	0.00144	0.02286	0.006	0.00408	1.231	0.1211	0.003	0.01144	1.0111	0
DEN/BMCRI/19/249	Female	28	3	112	96	0	DF	Secondary	0.553	Negative	DF	DF	R	1	97.1	99.8	33.6	97	79.4	9.49	6.25	43.9	7.56	92.2	16.3	1.055	0.032	0.067	1.895	0	0	0.00841	0	0.00841	0	0.892	0	0	0	0	0.152	0.024	0.059	0.98	0.19073	0.012	0.06873	0.48	0
DEN/BMCRI/19/251	Male	28	5	66	37	0	DF	Secondary	0.064	Negative	DF	R	na	1	95.3	99.5	31.3	96.5	92.8	7.94	12.1	48	23.1	76	6.53	0.26038	0.074	0.12359	0.388	0	0	0	0	0	0	0.17679	0	0	0	0	0.08359	0.074	0.12359	0.211	0.15	0.059	0.28385	0.31	0
DEN/BMCRI/19/255	Female	26	3	82	74	0	DF	Secondary	5.348	Positive	DF	DF	R	1	95.4	99.7	44.2	99.3	89.2	15	7.28	68.6	9.74	90	7.23	0.257	0.013	0.036	0.4519	0	0	0	0.00152	0	0	0.2073	0	0.00422	0	0	0.049	0.008	0.035	0.2446	0.099	0	0.03	0.20836	0
DEN/KIMS/19/137	Male	32.21	5	47	51	0	DF	Secondary	0.354	Negative	DF	R	na	1	87.8	99.7	13.5	97.7	82.3	10.9	3.57	76.8	23.3	73.3	17.2	0.44	0.073	0.15	0.83	0	0	0	0	0	0	0.37	0	0	0	0	0.073	0.073	0.15	0.47	0.098	0.016	0.656	0.048	0
DEN/KIMS/19/138	Male	18.35	1	19	14	0	DF	Primary	9.306	Positive	DF	DF	DF	1	89.6	99.7	10.3	98.8	81.9	18.7	4.53	44.3	7.55	92.2	17.5	2.953	0.38	0	3.5	0	0	0	0	0	0	2.783	0	0	0.027	0	0.16	0.35	0	0.686	0.469	0.00712	0.36	0.789	0
DEN/KIMS/19/139	Female	52.21	3	24	126	0	DF	Primary	4.386	Positive	DF	DF	R	1	90.5	99.9	19.1	98.8	79	7.65	5.14	67	28.7	76	18.6	2.87	0.26	1.15	3.08	0	0	0.02	0	0.079	0	2.67	0	0	0	0	0.099	0.24	1.15	0.4	0.66	0.035	2.465	0.93	0
DEN/KIMS/19/140	Male	23.32	7	19	23	0	DFWS	Primary	0.21	Negative	DFWS	DF	R	2	93.3	99.5	14.9	99	91.1	10.1	13.9	62	14	86	8.59	0.804	0.037	0.187	1.06	0	0	0	0	0.0092	0	0.75	0	0	0.0092	0	0.051	0.028	0.19	0.29	0.377	0	0.393	0.56	0
DEN/KIMS/19/141	Female	20.96	3	24	13	0	DF	Secondary	0.07	Negative	DF	DF	R	1	79.8	98.4	23.8	99.2	76.1	6.54	3.61	74.2	13	86.9	6.03	1.746	0.38	0.38	4.56	0	0	0	0	0	0	1.72	0	0	0	0	0.032	0.38	0.38	2.84	0.12	0	0.01	0.24	0
DEN/KIMS/19/142	Male	23.36	4	79	36	0	DF	Primary	1.255	Positive	DF	DF	R	1	93.7	98	53.7	99.4	81.2	12.5	7.97	73.4	25.9	73.7	7.17	0.36	0	0.074	2.56	0	0	0	0	0	0	0.329	0	0	0	0	0.035	0	0.081	2.24	0.127	0	0.082	0.25	0
DEN/KIMS/19/143	Female	28.2	3	78	58	2	DFWS	Primary	9.518	Positive	DFWS	DF	R	2	95.3	99.7	41.4	99.3	88.9	3.74	5.35	81.4	24	75.4	10.3	0.068	0.034	3.68	0.219	0	0	0	0	0	0	0.017	0	0	0	0.017	0.051	0.034	3.66	0.189	0.031	0	4.14	0.032	0
DEN/KIMS/19/144	Male	20.08	3	76	24	0	DF	Primary	9.513	Positive	DF	DF	R	1	95.6	99.4	30.9	98.9	82.6	5.49	4.14	73.8	45	54.4	12	0.13	0.017	1.72	0.18	0	0	0	0	0	0.017	0.084	0	0.017	0	0	0.033	0	1.69	0.1	0.046	0	3.09	0.023	0
DEN/KIMS/19/145	Male	18.08	4	217	56	1	DFWS	Primary	9.349	Positive	DFWS	R	na	2	86.6	97.4	25.7	98.6	80.1	7.11	3.64	69.4	25	73	10.2	0.55	0.12	0.67	1.41	0	0	0	0	0	0.031	0.37	0	0	0	0	0.15	0.12	0.64	1.04	0.26	0.021	0.47	0.086	0
DEN/KIMS/19/146	Female	40.75	3	344	199	0	DF	Primary	8.236	Positive	DF	R	na	1	93.4	97	15.1	97.6	85.3	12.5	4.67	62	29	67.4	13.9	0.5	0	0.8	1.8	0	0	0	0	0	0	0.5	0	0	0	0	0	0	0.8	1.3	0.11	0	0.78	0.28	0
DEN/KIMS/19/147	Male	20.89	4	113	23	0	DF	Primary	9.506	Positive	DF	R	na	1	95.1	99.8	21.4	98.5	90	28.7	4.83	50.9	4.39	94.9	9.15	3.49	0.031	1.442	9.913	0	0	0	0	0.06	0	3.27	0	0	0	0.12	0.16	0.031	1.262	6.493	0.159	0	1.25206	1.19	0
DEN/KIMS/19/148	Male	22.5	3	53	12	0	DF	Primary	6.523	Positive	DF	DF	R	1	92.1	97.8	14.4	98.6	95.1	7.33	9.11	49.3	18.4	81.4	4.25	1.328	0.704	0.05	2.622	0	0	0	0	0.076	0	1.21	0	0	0	0.019	0.038	0.704	0	1.322	0.833	0.014	0.373	2.68	0
DEN/KIMS/19/149	Male	27.79	3	32	29	0	DF	Primary	2.051	Positive	DF	DF	R	1	86.1	98.1	29.7	98.9	84.4	8.47	5.45	69.8	6.71	91	14.7	1.89	5.187	0.355	5.586	0	0	0.019	0	0.072	0	1.42	0	0	0.056	0.063	0.383	5.117	0.217	3.958	0.725	0.105	0.178	1.22	0.00643
DEN/KIMS/19/150	Male	22.3	3	44	51	0	DF	Primary	8.716	Positive	DF	DF	R	1	95.2	99.7	19.2	97.6	94.4	9.36	15	62.1	17.8	81.7	4.85	0.96	0.078	0.011	2.68	0	0	0	0	0	0	0.83	0	0	0.011	0	0.13	0.066	0.011	1.84	0.66	0.043	0.002	1.39	0
DEN/KIMS/19/151	Male	20.04	6	72	77	0	DF	Primary	7.007	Positive	DF	R	na	1	94.5	99.7	26.1	96.7	86.1	20.9	8.74	57.2	5.72	93.8	13	0.65	0.04	0.011	1.75	0	0	0	0	0	0	0.6	0	0	0	0	0.052	0.04	0.011	1.16	0	0.023	0	0.69	0
DEN/KIMS/19/153	Male	37.08	4	104	59	0	DFWS	Primary	9.525	Positive	DFWS	R	na	2	92.8	99.3	16.1	98.8	94.6	6.94	11.4	70.4	10.9	88.9	4.79	0.052	0.029	0	2.093	0	0	0	0	0	0	0.044	0	0	0	0	0.004	0.029	0	2.056	0.071	0	0.041	0.54	0
DEN/KIMS/19/154	Male	21.64	2	130	95	0	DF	Primary	9.369	Positive	DF	DF	R	1	97	99.9	25	98.5	88.5	10.3	7.52	71.6	12.5	86.9	10.6	0.038	0	0.047	3.52	0	0	0	0	0	0	0.00943	0	0	0	0.00943	0.028	0	0.038	3.5	0.01	0	0	1.16	0
DEN/KIMS/19/155	Male	25.95	3	98	67	0	DF	Secondary	0.046	Negative	DF	DF	R	1	96.3	99.7	40.8	98.2	91.4	2.42	6.73	75.9	46.9	50.4	7.94	0.052	0.015	0.02318	2.619	0	0	0	0.00339	0	0	0.00618	0.00678	0	0	0.014	0.042	0.005	0.00296	2.59236	0.005	0	0	1.5	0
DEN/KIMS/19/157	Male	18.42	6	74	35	0	DF	Primary	8.277	Positive	DF	DF	R	1	90.6	92.8	30.9	98.8	81.8	3.71	7.97	74.9	35.9	62.9	17.1	2.288	0.034	0.03764	2.601	0	0	0.00733	0	0	0.00733	2.00364	0	0	0.00733	0	0.265	0.019	0.03064	0.577	1.659	0	0.039	1.82	0
DEN/KIMS/19/158	Male	30.21	3	341	201	0	DF	Primary	9.518	Positive	DF	DF	R	1	96.6	99.3	33.9	98.9	86	5.93	1.3	79.2	26.7	72.3	13.1	5.15	0	0.11	5.84	0	0	0	0	0	0	4.94	0	0	0	0	0.21	0	0.11	0.9	0.75	0	0.067	1.561	0
DEN/KIMS/19/159	Male	19.1	7	41	15	3	SD	Primary	0.152	Negative	SD	DF	R	3	95.9	99.2	44.3	98.2	86.4	15.1	1.89	64.3	9.8	88.9	12.8	3.183	0.042	0.021	3.87	0	0	0	0.021	0.021	0	2.77	0	0	0	0	0.383	0.021	0	1.08	0.635	0.00933	0.01467	1.01	0
DEN/KIMS/19/160	Male	27.49	4	54	24	0	DF	Primary	9.058	Positive	DF	DF	DF	1	92.5	99.8	35.1	98.4	87.1	7.98	7.74	68.2	16.9	81.1	12.3	0.882	0	0.22	1.12	0	0	0	0	0.013	0.027	0.74	0	0	0	0	0.102	0	0.18	0.36	0.39	0	0.19	0.85	0
DEN/KIMS/19/162	Male	20.9	7	334	238	0	DF	Primary	3.933	Positive	DF	DF	R	1	92.6	95.7	35.7	98.7	84	5.47	6.01	72.4	29	70.2	14.8	1.546	0.012	0.07	1.87	0	0	0	0	0	0	1.216	0	0	0	0	0.32	0.012	0.07	0.654	0.447	0	0.091	1.03	0
DEN/KIMS/19/163	Male	27.33	4	94	77	0	DF	Primary	7.631	Positive	DF	R	na	1	90.1	97.5	34.5	98.3	92.9	3.52	2.53	86.4	22.5	76.5	6.3	6.506	0.052	0.061	2.04	0	0	0	0	0	0.015	0.9	0	0	0	0.015	5.596	0.052	0.03	1.12	2.32	0	0.057	0.24	0
DEN/KIMS/19/167	Male	24.43	3	80	75	0	DF	Primary	0.048	Negative	DF	DF	R	1	92.8	98.5	35.2	97.7	87.7	10.4	11.4	63.2	50.8	46.9	9	0.638	0.078	0.02209	1.535	0	0	0	0.00423	0	0	0.42419	0	0	0	0.00846	0.21419	0.078	0.01409	1.11128	0.23	0.04497	0.005	0.76497	0
DEN/KIMS/19/168	Male	20.12	2	101	33	0	DF	Primary	9.325	Positive	DF	DF	R	1	93.3	99	29.7	98.4	93.4	7.99	4.04	79.8	11.1	88.2	5.71	3.05	0.112	0	4.16	0	0	0.022	0	0	0	1.59	0	0	0.022	0	1.45	0.072	0	2.53	0.46	0.014	0	0.55	0
DEN/KIMS/19/170	Male	22.89	4	17	112	0	DF	Secondary	0.075	Negative	DF	R	na	1	95.1	99.5	39.6	96.6	80.3	3.22	3.4	76	34.2	64.5	17.4	1.155	0.003	0.059	4.87	0	0	0	0	0	0	1.074	0	0	0	0.02	0.07871	0.003	0.039	3.774	0.245	0.032	0	0.64	0
DEN/KIMS/19/171	Female	29.26	4	54	36	0	DF	Secondary	0.234	Negative	DF	DF	R	1	90.2	99.7	16.3	99.6	78.9	5.83	3.77	75.2	26.2	73.1	18.2	1.9	0	0	3.21	0	0	0	0	0	0	1.71	0	0	0	0	0.219	0	0	1.508	0.396	0	0	0.49	0
DEN/KIMS/19/172	Male	40.37	4	99	70	0	DF	Primary	8.786	Positive	DF	DF	R	1	94	99.7	25.7	98.2	89.4	5.87	13.9	68.3	17.2	81.6	9.91	1.13	0.018	0	1.95	0	0	0	0	0.00452	0.00903	0.673	0	0.00452	0	0	0.43	0.013	0	1.267	0.393	0.01	0.19	0.716	0
DEN/KIMS/19/173	Female	48.9	7	245	209	0	DF	Secondary	0.188	Negative	DF	R	na	1	91.4	99.2	28.1	97.6	95.8	7.17	7.6	77.6	15.6	83.4	3.79	0.862	0.03	0	1.939	0	0	0	0	0	0	0.726	0	0	0	0	0.136	0.03	0	1.213	0.19	0	0	0.65	0
DEN/KIMS/19/175	Female	18.08	5	29	11	0	DF	Primary	0.077	Negative	DF	R	na	1	86.2	99.2	21.6	98.1	89.4	4.45	5.7	83.6	10.2	89.4	10.1	4.88	1.2	0.23	8.09	0.028	0	0.028	0.028	0.059	0	4.3	0	0	0.11	0	0.44	1	0.16	3.58	1.42	0.081	0.56	4.19	0
DEN/KIMS/19/176	Female	36.79	4	118	77	0	DF	Secondary	0.039	Negative	DF	DF	R	1	86.6	98.6	33	96.9	89.9	11.6	4.7	72.6	16.1	83	9.51	4.158	0.814	0.088	7.552	0	0	0.078	0	0.052	0	3.812	0	0	0.1	0.052	0.206	0.634	0	3.45	0.66009	0.013	0.07	3.17009	0
DEN/KIMS/19/177	Male	29.14	4	72	47	0	DF	Primary	8.06	Positive	DF	R	na	1	86.4	99.1	41.3	98.3	89.8	12.8	7.46	73.5	5.62	94.2	9.75	2.678	0.32	0.066	4.406	0	0	0.031	0.031	0.02	0	2.25	0	0.016	0	0.005	0.349	0.24	0.036	2.098	0.757	0.04	0.078	2.38346	0
DEN/KIMS/19/178	Male	20.62	4	148	123	0	DFWS	Secondary	0.07	Negative	DFWS	DFWS	DF	2	92.1	97.1	44.7	98.5	79.1	3.28	3.34	82.4	27.2	72.4	19.7	1.22	0.097	0	2.71	0	0	0	0	0	0	1.47	0	0	0.021	0	0	0.067	0	1.22	0.49	0.058	0	1.19	0
DEN/KIMS/19/179	Male	36.68	4	136	67	0	DFWS	Primary	9.265	Positive	DFWS	R	na	2	88.6	98.1	29.5	98.5	93.5	5.43	8.09	75.1	14.3	85.2	5.61	1.248	0.24	0.02199	2.29	0	0	0.00925	0	0.00925	0	0.87399	0	0	0	0	0.364	0.23	0.01299	1.406	0.338	0.097	0.043	1.78	0
DEN/KIMS/19/180	Male	28.79	4	106	73	0	DF	Primary	5.843	Positive	DF	DF	R	1	89.9	99.4	14.9	98.9	89	21.7	6.95	63.5	6.89	92.5	9.51	0.716	2.09325	0.017	1.11	0	0	0	0	0.017	0	0.49	0	0	0	0	0.206	2.09325	0	0.6	0.151	0.07463	0	0.37763	0
DEN/KIMS/19/181	Male	28.01	7	77	79	0	DF	Primary	0.051	Negative	DF	R	na	1	87.6	97.5	21.6	97	78.8	10.6	2.54	72.9	19.8	79.3	19.7	0.416	0.1	0	1.01	0	0	0	0	0	0	0.34	0	0	0	0	0.086	0.1	0	0.67	0.049	0.02032	0	0.31	0
DEN/KIMS/19/183	Male	38.82	3	73	88	0	DF	Primary	9.265	Positive	DF	R	na	1	88.2	97.3	13.5	97.1	89.7	18.4	3.03	63.1	4.01	95.8	9.41	7.441	1.734	0.24	9.493	0	0	0	0	0	0.17	6.131	0	0	0	0	1.13	1.734	0.06	3.361	0.576	0.03	0.108	2.15403	0
DEN/KIMS/19/184	Male	25.7	5	42	48	0	DF	Primary	0.181	Negative	DF	R	na	1	85.8	99.1	27.6	95.5	88.1	6.87	6.6	77.1	10.5	88.9	8.94	1.453	2.11	0.014	3.006	0	0	0	0	0	0	1.30408	0	0	0	0	0.149	2.11	0.014	1.712	0.819	0.16	0.106	1.8	0
DEN/KIMS/19/185	Male	33.25	7	204	165	0	DF	Secondary	0.048	Negative	DF	R	na	1	88.5	98.6	37.6	95	90.4	5.3	6.03	80.1	19.7	79.3	8.62	1.748	0.27	0.01288	2.71588	0	0	0	0	0	0	1.26588	0	0	0.00861	0	0.47176	0.26	0.01288	1.44	0.51377	0.42	0.05577	1.00377	0
DEN/KIMS/19/186	Male	20.83	7	62	49	0	DF	Primary	6.998	Positive	DF	R	na	1	75.1	96.9	29.2	96.4	91.8	10.2	6.75	58.3	15	84.5	7.48	3.342	9.008	0	6.274	0	0	0.12	0	0.12	0	2.54	0	0	0.32	0	0.564	8.568	0	3.174	0.694	0.554	0.386	2.34	0
DEN/KIMS/19/187	Male	35.21	2	110	37.2	0	DF	Primary	9.087	Positive	DF	R	na	1	60.9	92.9	31.3	94.6	92.1	10.5	10.9	54.4	18.7	80.7	6.53	1.866	3.53	0.28	3.103	0	0	0.042	0.042	0.13	0.084	1.05	0	0	0.042	0	0.526	3.4	0.07	1.843	1.447	0.11	0.3	2.53	0
DEN/KIMS/19/188	Male	37.6	4	41	36	0	DF	Primary	2.178	Positive	DF	DF	R	1	88.5	96.9	17.8	95.9	96.3	35.4	13.5	42.5	5.72	93.8	3.26	2.34	9.137	0.009	3.81	0	0.00889	0.044	0.018	0	0.00889	2.087	0	0	0.098	0.00889	0.163	8.982	0	1.573	0.53	0.08108	0	1.85008	0
DEN/KIMS/19/189	Male	27.03	1	67	95	0	DFWS	Primary	1.629	Positive	DFWS	DF	R	2	92.4	98.1	18.6	98.9	94.4	21.5	12.1	60.5	3.84	95.8	5.13	2.151	0.461	0	3.509	0	0	0	0	0	0	1.97215	0	0	0.029	0	0.186	0.431	0	1.524	0.402	0.027	0	1.978	0
DEN/KIMS/19/190	Male	24.52	4	53	31	0	DF	Primary	9.429	Positive	DF	DF	R	1	90.1	97.3	26.4	95	94.3	12.7	14	60.1	18.7	80.6	5.38	1.551	0.504	0.021	2.459	0	0	0	0.00448	0.00896	0.013	1.27288	0	0	0.00944	0.00448	0.248	0.487	0	1.159	0.547	0.082	0.142	1.70034	0
DEN/KIMS/19/191	Male	25.17	6	173	74	0	DF	Secondary	0.058	Negative	DF	DF	R	1	94.3	99.9	32.9	99	85.8	10.5	3.62	71.9	18.3	80.4	13.1	3.846	0.022	0.056	5.408	0	0	0.011	0	0.045	0	3.768	0	0	0	0.011	0.022	0.011	0	1.57	0.405	0.00967	0.04818	1.38	0
DEN/KIMS/19/192	Male	18.13	4	74	29	0	DF	Primary	9.159	Positive	DF	DF	R	1	90.7	97.5	32	97.3	86.8	7.36	2.34	70.8	15.6	83	12.3	11.756	0.168	0.19	14.5	0	0	0.032	0	0.064	0	11.6	0	0	0	0.032	0.052	0.138	0.096	2.72	1.754	0.036	0.06363	3.79063	0.012
DEN/KIMS/19/194	Male	26.11	5	236	154	0	DF	Primary	1.523	Positive	DF	R	na	1	92.3	99.2	20.7	98	93	20.9	7.24	59.4	8.88	90.1	5.96	4.749	0.088	0.063	6.848	0	0	0.031	0	0.021	0.01	4.6	0	0	0.01	0.01	0.079	0.041	0.021	2.178	0.85	0.003	0.178	2.34594	0
DEN/KIMS/19/195	Male	24.41	5	67	90	0	DF	Secondary	0.043	Negative	DF	R	na	1	99.1	92.5	44.1	97	93.1	8.44	11.6	60.8	26.1	73.6	5.92	3.429	0	0.02595	5.321	0	0	0.00382	0	0.015	0	3.36195	0	0	0	0.011	0.048	0	0	1.919	1.545	0.031	0.026	3.95585	0
DEN/KIMS/19/196	Male	28.19	7	62	87	0	DF	Secondary	0.041	Negative	DF	R	na	1	99.3	90.3	38.4	96	90.4	7.27	8.65	69.7	34.4	65.4	8.39	5.09	0	0	7.125	0	0	0	0	0.00822	0	5.04	0	0	0	0.016	0.043	0.01	0	2.06	1.783	0	0.003	4.31054	0
DEN/KIMS/19/197	Male	45.57	3	270	175	0	DFWS	Secondary	0.046	Negative	DFWS	DF	R	2	97.7	87.1	30.4	97.4	79.7	12.5	8.41	71.4	19	79.9	15	0.78	0.72	0.00379	1.829	0	0	0.02	0.01	0	0	0.65	0	0	0	0	0.1	0.69	0.00379	1.159	0.301	0.074	0.00297	0.75	0
DEN/KIMS/19/198	Male	36.3	5	83	31	0	DFWS	Primary	0.041	Negative	DFWS	DF	R	2	98.4	90.5	10.6	97.7	80.5	20.6	5.58	62.9	10.8	88.6	18.5	0.683	0.191	0	1.22	0	0	0	0	0	0	0.52	0	0	0	0	0.163	0.191	0	0.7	0.145	0.026	0.00069	0.29	0
DEN/KIMS/19/200	Male	40.28	3	251	140	0	DFWS	Secondary	0.092	Negative	DFWS	R	na	2	97.2	85.3	47	97.4	85	10.5	4.95	80	14	85.5	14	1.941	0.548	0.01663	3.988	0	0	0.025	0	0	0	1.81	0	0	0.025	0.013	0.11	0.498	0.013	2.118	0.609	0.119	0.02598	1.65098	0
DEN/KIMS/19/201	Male	29.78	3	44	39	0	DFWS	Secondary	0.077	Negative	DFWS	R	na	2	99.2	92.8	41.8	98.6	90.4	9.83	6.3	75.4	8.95	90.1	8.69	0.849	0.71	0.14	2.71	0	0	0	0	0.026	0	0.804	0	0	0.00873	0.017	0.015	0.7	0.1	1.85	0.166	0.085	0.01	1.01	0
DEN/KIMS/19/202	Male	24.4	2	81	38	0	DF	Primary	9.354	Positive	DF	DF	R	1	97.9	88.7	13.2	98.6	89.7	10.7	8.04	62.9	20.8	76.9	7.86	0.707	0.24	0	2.123	0	0	0	0	0	0	0.7	0	0	0	0	0.009	0.24	0	1.413	0.21248	0.043	0	0.65	0
DEN/KIMS/19/203	Male	17.96	3	532	424	0	DF	Primary	9.084	Positive	DF	R	na	1	99.2	91.5	31.1	97.6	87.8	7.28	8.7	70.9	21.5	77.8	10.1	1.256	0.983	0.092	2.99	0	0	0.00922	0	0	0.00461	1.22	0	0	0.014	0.00461	0.021	0.963	0.083	1.75	0.233	0.064	0.035	0.93	0
DEN/KIMS/19/204	Male	25.18	4	46	16	0	DF	Secondary	0.041	Negative	DF	DF	R	1	99	91.1	32.4	98.3	87.5	14.3	9.01	66.6	27.7	71.3	7.94	0.85	1.11	0.027	2.651	0	0	0	0	0	0	0.81	0	0	0.027	0	0.04	1.08	0.027	1.811	0.128	0.11	0.00587	0.768	0
DEN/KIMS/19/205	Male	28.87	4	53	47	0	DF	Primary	9.014	Positive	DF	DF	R	1	99.5	90	4.71	97.6	91.3	20.5	11	56.7	6.48	92.4	8.34	2.64	0.4	0.036	2.756	0	0	0	0	0	0	2.16	0	0	0	0	0.48	0.4	0.036	0.596	1.322	0	0.062	1.76	0
DEN/KIMS/19/206	Male	29.72	4	234	55	0	DF	Primary	2.508	Positive	DF	R	na	1	99	92.1	11	97.6	89.8	8.94	7.2	70.9	33.1	62.2	9.27	1.648	0.236	0	1.926	0	0	0	0	0	0	1.48	0	0	0	0	0.168	0.236	0	0.446	0.69	0	0	0.99	0
DEN/KIMS/19/207	Male	19.12	7	183	82	0	DF	Primary	3.805	Positive	DF	R	na	1	99.5	92	32.4	97.7	85.3	8.96	6.26	71.3	18.7	79.8	11.5	4.085	0.05	0.00838	4.92159	0	0	0.00838	0	0	0	3.8	0	0	0	0	0.285	0.042	0.00838	1.11159	0.932	0	0.003	1.50404	0
DEN/KIMS/19/208	Male	27.31	5	303	143	1	DFWS	Primary	8.733	Positive	DFWS	R	na	2	97.4	72.8	13.1	98.2	84.7	8.26	5.42	50.5	14.4	84.7	9.69	2.598	0.14	0.047	3.145	0.047	0	0.047	0	0	0	2.513	0	0	0	0	0	0.047	0	0.533	0.572	0	0.166	1.13	0
DEN/KIMS/19/209	Male	21.66	5	158	120	0	DFWS	Secondary	0.041	Negative	DFWS	R	na	2	99.7	92.8	23.8	97.8	85.6	10.7	4.85	57.5	28.5	68.7	12.2	2.758	0.121	0.1	4.683	0	0	0.021	0	0.021	0	2.65	0.01	0	0.009	0	0.08	0.083	0.081	1.975	0.336	0	0.08	1.07457	0
DEN/KIMS/19/210	Male	20.02	3	34	34	0	DF	Secondary	0.051	Negative	DF	DF	R	1	99.8	90.5	14.8	98.5	91.6	6.88	5.36	72.6	15.4	82.4	7.64	1.29	0.037	0.09	2.49	0	0	0.018	0	0	0.036	1.351	0	0	0.015	0	0	0.001	0.06	1.103	0.19	0	0.141	0.63	0
DEN/KIMS/19/211	Male	26.94	3	20	33	0	DF	Secondary	0.043	Negative	DF	R	na	1	99.3	83.8	32.5	98.8	87.1	17.1	4.13	69.4	4.83	94.3	10.3	2.16	0.078	0.048	2.45	0	0	0	0	0.013	0	2.05	0	0	0.013	0	0.121	0.065	0.052	0.378	0.216	0.00999	0.014	0.4	0
DEN/KIMS/19/212	Male	19.21	3	26	14	0	DF	Primary	0.072	Negative	DF	DF	R	1	99.3	85.6	19.7	98.5	86.1	5.91	4.58	71	30.3	68.3	8.68	3.191	0.48	0.33	3.52	0	0	0	0	0.048	0	2.671	0.048	0	0.048	0	0.48	0.38	0.24	0.71	0.64	0	0.11	1.182	0
DEN/KIMS/19/213	Male	22.24	6	106	54	0	DF	Primary	8.405	Positive	DF	R	na	1	99.5	79.5	9.59	98.4	81.6	16.5	5.15	56.1	13.2	86.1	7.31	2.329	0.099	0.114	3.229	0	0	0	0	0	0.064	2.23	0	0	0.064	0	0.033	0.033	0.048	0.929	0.368	0	0.11455	0.98455	0
DEN/KIMS/19/214	Male	38.77	3	226	105	0	DFWS	Secondary	0.386	Negative	DFWS	DF	R	2	99.6	94	27.4	98.1	86	8.55	4.15	69.5	8.04	90.7	11.3	3.034	0.15	0.094	4.504	0	0	0.083	0	0	0	2.88	0	0.014	0.01849	0	0.083	0.04	0.113	1.543	0.287	0.021	0.188	0.67231	0
DEN/KIMS/19/215	Male	38.28	4	109	84	0	DFWS	Secondary	0.053	Negative	DFWS	DF	R	2	99.7	94	36.8	98.3	87.9	9.86	3.38	69.3	10.5	88.8	9.99	4.64	0.194	0	7.559	0	0	0	0	0.043	0	4.48	0.022	0	0.043	0.011	0.156	0.134	0	2.959	0.49	0	0.066	1.569	0
DEN/KIMS/19/216	Female	18.07	4	218	149	0	DF	Secondary	0.692	Negative	DF	R	na	1	99.7	94.9	21.2	98.8	94.3	10.6	5.06	73.1	17.3	81.7	4.96	8.66	0.145	0	10.58	0	0	0.14	0	0.2	0	8.285	0	0	0	0	0.03	0.002	0	2.04	1.11	0.017	0.03	2.83	0
DEN/KIMS/19/217	Male	17.9	3	106	67	0	DF	Secondary	0.051	Negative	DF	DF	R	1	99.8	90.5	18.4	98.7	85.2	13.5	13.2	64.3	28.5	70.1	8.81	2.613	0.023	0	3.208	0	0	0	0.00681	0.034	0.02	2.38	0	0.00135	0.00135	0	0.173	0.013	0	0.804	0.956	0.037	0.141	2.042	0
DEN/KIMS/19/218	Male	29.25	3	122	90	0	DF	Primary	9.417	Positive	DF	R	na	1	99.8	95.2	24.3	98.3	84.4	11.3	8.95	65.4	25.6	73.5	14.5	2.706	0	1.636	4.166	0	0	0.00736	0	0.074	0.088	2.18323	0	0.00736	0	0.015	0.352	0	1.456	1.89	0.26	0	1.603	1.05334	0
DEN/KIMS/19/219	Male	22.02	4	49	30	0	DF	Primary	9.277	Positive	DF	R	na	1	98.3	91.1	20.5	97.9	91.8	8.76	14.8	69.7	16.8	81.5	7.83	1.903	0.135	2.28	4.508	0	0	0.0078	0	0.094	0.016	1.633	0	0.0078	0	0.14	0.15	0.133	2.03	2.653	0.633	0.21	3.906	1.11	0
DEN/KIMS/19/220	Male	31.42	4	214	61	0	DF	Primary	9.277	Positive	DF	R	na	1	99.7	94.1	31.3	91.8	92.3	13.3	9.37	64.9	20.9	78.1	6.33	2.27	0.13	1.771	4.93	0.00575	0	0.011	0	0.08	0.029	1.98	0	0.017	0.024	0.06105	0.185	0.085	1.568	2.778	0.414	0.059	2.179	1.18	0
DEN/KIMS/19/221	Female	34.87	2	49	26	0	DF	Primary	9.137	Positive	DF	R	na	1	98.8	91.8	43.1	96.8	90.5	7.84	14.4	70.7	22.8	76.5	8.27	2.921	0.11	4.279	6.07	0	0	0.00631	0	0.23	0.044	2.587	0.00631	0	0	0.14	0.053	0.112	3.849	3.115	0.51	0	5.049	1.585	0
DEN/KIMS/19/222	Male	24.94	4	93	50	0	DF	Primary	0.296	Negative	DF	R	na	1	99.8	95	34.1	93.5	83.3	11.5	5.75	68	18.6	80.6	15.7	1.976	0.122	2.614	3.734	0.00998	0	0	0	0.07	0.00998	1.742	0.00998	0	0	0.05	0.144	0.102	2.464	1.86119	0.456	0.039	4.05	0.893	0
DEN/KIMS/19/223	Male	19.11	4	83	46	0	DF	Primary	9.137	Positive	DF	R	na	1	99.4	92.8	41.6	98.1	94.4	24.7	7.93	61.3	3.01	96.8	4.35	0.981	0.055	1.849	1.542	0	0	0	0	0.047	0.0093	0.826	0	0	0.0093	0.0093	0.095	0.045	1.789	0.646	0.499	0.009	1.856	0.67	0
DEN/KIMS/19/224	Male	22.2	1	18	15	0	DF	Primary	9.087	Positive	DF	R	na	1	99.9	96.5	10	97.7	80.9	6.78	6.25	63.9	15.1	82.9	18.2	1.688	0.04	0.92	1.64	0	0	0	0	0.08	0	1.08	0	0	0	0	0.528	0.04	0.84	0.48	0	0	0.72	0.648	0
DEN/KIMS/19/225	Male	23.95	4	91	38	0	DF	Primary	9.258	Positive	DF	DF	R	1	99.7	93.6	22.5	98	81.7	11.1	10.9	64.6	53.4	44.7	14.8	2.19	0.187	0.051	3.354	0	0	0	0	0	0	2.103	0	0	0	0	0.087	0.19	0.051	1.263	0.54	0	0.145	2.19	0
DEN/KIMS/19/226	Male	21.06	3	56	22	0	DF	Primary	9.508	Positive	DF	DF	R	1	99.8	94.4	32.9	97.8	92.4	11.1	8.13	70.8	16.3	83.4	6.92	2.339	0.05	0	3.32	0	0	0.01116	0.00642	0.00642	0	2.264	0	0	0.014	0	0.049	0.02	0	1.042	0.592	0.029	0.01	1.253	0
DEN/KIMS/19/227	Male	44.79	5	102	91	0	DFWS	Primary	0.028	Negative	DFWS	DF	R	2	99.6	93.2	39.5	97.7	91	12.9	14.3	64.4	16.4	83.2	6.38	0.8	0.17	0.041	2.02	0	0	0.011	0	0	0	0.77	0	0	0.014	0	0.017	0.151	0.056	1.231	0.362	0.044	0.098	1.116	0
DEN/KIMS/19/228	Male	20.22	3	398	133	0	DFWS	Primary	5.445	Positive	DFWS	DF	R	2	99.6	92.1	27.3	98.6	82.6	8.24	6.32	75.7	41.7	57.2	11.7	3.53	0	0.171	5.86	0	0	0	0	0.097	0.016	3.18	0	0	0.018	0	0.241	0	0.061	2.57	0.655	0.043	0	1.992	0
DEN/KIMS/19/229	Male	21.08	3	251	169	0	DF	Primary	4.018	Positive	DF	DF	R	1	97.8	89.5	34.4	98.1	84.2	10.1	4.59	74.1	23.6	75.9	9.87	5.1	0.25	0	8	0	0	0.052	0	0	0	4.92	0	0	0.04	0	0.122	0.15	0	2.99	0.549	0.029	0.013	1.93	0
DEN/KIMS/19/230	Female	48.21	4	32	18	0	DF	Primary	5.447	Positive	DF	DF	R	1	99.6	93.7	28.2	98.1	85.2	19.1	12.5	59.4	7.97	91.9	14.2	3.36	0.1	0	5.3	0	0	0.027	0.00908	0	0	2.904	0.018	0	0	0.00919	0.443	0.04	0	2.35	0.928	0.016	0.04	2.917	0
DEN/KIMS/19/231	Male	24.93	2	44	41	0	DF	Primary	5.45	Positive	DF	R	na	1	99.7	92	33.4	99.1	94.5	8.87	4.53	80.1	13.3	85.2	4.94	3.657	0.02	0.069	6.41	0	0	0.027	0	0	0	3.46	0	0	0.027	0	0.167	0	0.069	2.89	0.31	0.016	0.088	1.755	0
DEN/KIMS/19/232	Male	34.12	3	115	49	0	DF	Primary	0.028	Negative	DF	R	na	1	99.9	93.3	38.6	98.4	82.1	12.2	6.11	68.2	24.3	73	9.62	3.142	0.03	0	5.91	0	0	0.016	0	0.027	0	3.039	0	0	0	0	0.064	0.03	0	2.83	0.444	0.01	0.023	2.014	0
DEN/KIMS/19/233	Male	19.8	3	266	285	0	DF	Primary	2.416	Positive	DF	R	na	1	99.2	91.9	35.3	97.8	93.3	23.8	4.5	54.6	7.08	92.4	5.68	2.42	0.17	0	4.77	0	0	0	0.01	0.005	0.01	2.36	0	0	0	0	0.023	0.17	0	2.4	0.22367	0.032	0.053	1	0
DEN/KIMS/19/234	Female	21.33	2	273	164	0	DF	Secondary	0.888	Negative	DF	DF	R	1	84.6	99.8	23.3	97.2	60.5	14.2	4.16	58.4	7.22	92.2	35.7	0.91	0.011	0.00098	2.14	0	0	0	0	0	0	0.965	0	0	0.028	0.00947	0	0	0	1.13	0.05	0.00601	0.014	0.507	0
DEN/KIMS/19/235	Female	43.86	2	40	26	0	DF	Secondary	5.418	Positive	DF	R	na	1	88.4	98.6	3.34	99.1	91	16.9	10.8	61	10.5	89.2	7.21	2.129	0.03	0	3.61	0	0	0	0	0	0	2.166	0	0	0	0	0	0.054	0	1.464	0.57	0	0	1.7	0
DEN/KIMS/19/236	Female	33.15	6	840	611	0	DF	Primary	1.177	Positive	DF	R	na	1	89.5	99.4	28.1	98.6	74.1	5.48	3.85	82.4	25.3	73.8	12.1	6.543	0	0.004	11.28	0	0	0	0	0	0	6.56	0	0	0	0.039	0	0	0	4.683	0.983	0	0.057	3.903	0
DEN/KIMS/19/237	Male	39.25	5	175	78	0	DFWS	Primary	0.025	Negative	DFWS	DF	R	2	94.2	98.7	42	97.6	79.6	7.81	4.86	72.4	22.7	75.6	18.1	4.34	0.235	0.603	10.339	0	0	0.033	0.011	0.044	0.00548	4.126	0	0	0.032	0.027	0.11	0.159	0.533	6.086	0.44	0.115	1.263	3.84386	0
DEN/KIMS/19/238	Male	17.96	7	68	37	0	DF	Primary	1.725	Positive	DF	DF	R	1	94.1	99.4	19.9	98.6	90.4	25.5	10.2	51.9	14.4	84.5	7.71	3.37	0	0	9.34	0	0	0	0	0.077	0	3.257	0	0	0.077	0.258	0.092	0	0	5.71	1.529	0	0	6.025	0
DEN/KIMS/19/239	Male	30.09	15	119	36	0	DF	Primary	5.438	Positive	DF	DF	R	1	93.6	99.4	37.7	98.1	73.6	15.8	5.56	59	35.5	63.6	18.7	2.7	0	0.158	9.79	0	0	0	0	0.033	0	2.52	0	0	0	0.017	0.175	0.01	0.108	7.257	0.352	0.048	0.477	2.06546	0
DEN/KIMS/19/241	Female	39.14	5	94	47	0	DF	Secondary	0.048	Negative	DF	R	na	1	96.2	97.9	63.1	98.5	82.2	4.16	2.4	80.4	31.7	67.7	13.8	8.419	0.034	0.74	13.16	0	0	0	0	0.12	0.01871	8.188	0	0	0	0.039	0.098	0.041	0.56	4.84	1.655	0.022	1.33	4.526	0
DEN/KIMS/19/242	Male	19.35	3	40	21	0	DF	Primary	3.768	Positive	DF	R	na	1	93	99.3	38.3	97.7	93.2	10.2	7.75	71.2	8.79	89.7	6.03	2.06	0.094	0.92	4.73	0	0	0	0	0.022	0.00361	1.97	0.00361	0.00361	0.00361	0.014	0.065	0.083	0.87	2.72	0.08	0.04	0	0.4	0
DEN/KIMS/19/243	Male	24.01	3	49	28	0	DF	Primary	5.376	Positive	DF	DF	R	1	94.9	99.9	36.8	96.3	87	4.18	8.4	83.9	19.8	77.3	11.6	1.68	0	0.55145	5.03145	0	0	0	0	0.016	0.0053	1.63	0	0	0.00745	0.021	0.025	0	0.50145	3.36	0.266	0.001	0.7	1.186	0
DEN/KIMS/19/244	Male	31.8	7	142	72	0	DF	Secondary	5.448	Positive	DF	R	na	1	95.2	98.7	50.5	94.1	88.1	2.97	10.2	80.5	6.81	85.2	8.26	0.66	0	0.399	1.516	0	0	0	0	0.00252	0	0.711	0	0	0.00252	0.01	0	0	0.39197	0.785	0	0	0.379	0.419	0
DEN/KIMS/19/245	Female	20.6	7	68	53	0	DF	Primary	0.051	Negative	DF	R	na	1	95.3	99.4	30.4	96.6	87.5	6.31	4.23	81.5	18.7	78.9	11.6	1.68	0	0.066	2.85	0	0	0	0	0.016	0	1.66	0	0	0	0.016	0.005	0	0.026	1.16	0.051	0	0.24	0.9	0
DEN/KIMS/19/246	Male	17.96	3	66	54	0	DF	Primary	2.086	Positive	DF	DF	R	1	93.6	99.3	39.4	97.5	90.8	13	8.19	75.8	6.1	93.4	8.27	2.72	0.059	0.14	4.876	0	0	0	0	0.00718	0.00718	2.66	0.00718	0	0.00972	0	0.05	0.04144	0.12	2.19	0.59664	0	0.13664	2.46	0
DEN/KIMS/19/248	Male	30.7	2	122	137	0	DF	Secondary	0.111	Negative	DF	DF	R	1	94.6	99.9	44.9	98.1	89.5	3.94	5.43	74.3	8.25	88.8	9.12	2.15	0	0.476	5.008	0	0	0	0	0.014	0	2.19	0	0.0028	0	0.0084	0	0	0.456	2.817	0.25	0.00137	0.59	1.6	0
DEN/KIMS/19/249	Female	23.19	6	156	70	0	DF	Primary	0.14	Negative	DF	R	na	1	95.2	99.5	27.2	99.2	75.2	7.86	5.87	76.7	16.2	77.8	16.8	1.904	0	0.11361	3.271	0	0	0	0	0.015	0	1.86361	0	0	0	0.015	0.025	0	0.08261	1.393	0.286	0	0.18	1.10071	0
DEN/KIMS/19/250	Female	21.72	5	92	50	0	DFWS	Primary	0.458	Negative	DFWS	R	na	2	97.4	99.6	46	99.3	88.6	13.2	3.69	75	9.06	85.9	9.03	1.907	0	0.05	2.4	0	0	0	0	0.011	0	1.857	0	0	0	0	0.043	0.003	0.04	0.54	0.255	0	0.21503	0.61503	0
DEN/KIMS/19/251	Female	26.41	2	21	17	0	DF	Primary	0.285	Negative	DF	R	na	1	84.4	99.6	6.47	99.2	85.3	7.89	7.46	77.6	2.96	96.3	13.7	0.759	0	0	1.769	0	0	0	0	0	0	0.83	0	0	0	0	0	0	0	0.939	0.048	0.048	0.349	0.439	0
DEN/KIMS/19/252	Female	42.27	2	33	35	0	DF	Primary	0.03	Negative	DF	R	na	1	92.5	99.4	32.4	99.2	71	7.88	3.36	76.1	14.3	83	17.2	2.661	0.08	0.35	2.65	0	0	0	0	0.015	0	2.576	0	0	0.015	0.031	0.077	0.062	0.31	0.02	0.577	0	0.30095	1.17095	0
DEN/KIMS/19/253	Male	23.05	3	29	11	0	DF	Primary	0.044	Negative	DF	R	na	1	90.3	98.9	6.92	97.8	93	20.6	8.61	64.3	14.7	81.1	4.59	1.1	0.24	0.16	2.83	0	0	0	0	0	0	1.1	0	0	0	0	0	0.24	0.16	1.73	0.22	0	0	0.949	0
DEN/KIMS/19/254	Male	22.36	2	6.7	24	0	DF	Primary	5.444	Positive	DF	DF	R	1	93.4	99.5	17.4	97.6	96.3	7.96	6.28	65.1	26.9	66.1	2.61	2.353	0.195	0	5.405	0	0	0	0	0	0	2.23	0	0	0	0	0.123	0.209	0	3.189	0.536	0.082	0	1.96	0
DEN/KIMS/19/255	Male	23.95	3	123	61	0	DF	Primary	2.674	Positive	DF	DF	R	1	92.2	99.7	41.8	94.9	79.9	6.57	4.35	75.3	32.8	59.5	11.8	1.712	0.02	0.061	5.76	0	0	0.017	0	0	0	1.68	0	0	0	0	0.019	0.06	0.061	4.12	0.29	0.014	0.019	1.343	0
DEN/KIMS/19/256	Female	21.55	4	174	193	0	DF	Primary	0.025	Negative	DF	R	na	1	96.7	99.7	33.6	99.4	83.4	11.1	10	68.5	20	77.4	11.3	1.409	0	0.211	2.902	0	0	0	0	0.01	0	1.376	0	0	0	0	0.023	0	0.201	1.516	0.421	0	0.18	1.38	0
DEN/KIMS/19/257	Male	25.32	6	49	32	0	DF	Secondary	0.047	Negative	DF	DF	R	1	93	99.6	24.2	98.3	92.3	23.7	14.5	49.2	3.88	95.7	6.45	1.183	0.083	1.17	2.232	0	0	0	0	0.019	1e-05	0.96	0	0	0	0.014	0.207	0.083	1.14	1.242	0.702	0	1.039	1.72715	0
DEN/KIMS/19/258	Male	30.26	3	434	222	0	DF	Primary	5.444	Positive	DF	DF	R	1	93.4	99.6	27.5	98.7	83.2	10.4	5.83	70.4	8.73	90.5	15	3.163	0.07	0.71	5.954	0	0	0.014	0	0.027	0	3.13	0.014	0	0	0.014	0	0.04	0.66	2.754	0.28	0	1.184	1.52342	0
DEN/KIMS/19/259	Female	60.32	3	90	65	0	DF	Primary	0.053	Negative	DF	R	na	1	91.8	99.8	14.8	98.3	80.7	23.8	2.68	55.9	14.3	83	13.7	1.118	0.218	0.546	4.89	0	0	0	0	0	0	1.13	0	0	0.011	0	0	0.21	0.588	3.798	0.187	0.067	0.42517	0.65517	0
DEN/KIMS/19/261	Female	47.08	3	71	27	0	DF	Primary	5.432	Positive	DF	DF	R	1	94.8	99.8	37.2	98.3	82.6	4.31	12.2	76	11.5	85.1	12.5	1.753	0.054	0.12	5.69	0	0	0.00359	0	0.00359	0	1.717	0	0	0	0.00359	0.027	0.048	0.11	3.97	0.508	0.14	0.218	3.558	0
DEN/KIMS/19/262	Male	20.37	3	26	40	0	DF	Primary	5.163	Positive	DF	R	na	1	94.3	99.8	35.8	98.6	90.6	10.6	10	67.3	3.95	94.1	8.26	2.167	0.15	0.15	5.661	0	0	0.014	0	0	0.0045	2.08	0.0045	0.0045	0.02682	0.00901	0.072	0.1	0.13	3.53	0.41	0.002	0.29	2.64	0
DEN/KIMS/19/263	Male	24.96	4	26	19	0	DF	Primary	2.391	Positive	DF	DF	R	1	92.9	97.5	45.1	95.8	90.7	5.3	6.8	69.9	22.1	76.8	7.62	3.016	0.72	0.359	7.332	0	0	0.018	0	0.018	0	2.92412	0	0.018	0.04712	0.018	0.061	0.64	0.309	4.304	0.739	0.044	0.28	4.719	0
DEN/KIMS/19/264	Male	34.2	3	124	93	0	DF	Primary	0.307	Negative	DF	DF	R	1	93.5	99.9	21.5	99.4	71.6	18.6	5.06	70.4	21.9	74.7	22.5	2.477	0.091	0.055	5.801	0	0	0	0	0	0	2.44	0	0	0.016	0	0.035	0.071	0.055	3.351	0.094	0.00589	0.019	1.16	0
DEN/KIMS/19/265	Female	25.85	5	62	61	0	DF	Primary	0.191	Negative	DF	DF	R	1	94.1	99.3	30.1	99.2	85.4	7.87	5.69	80.7	11.8	87.9	9.78	1.231	0.011	0.084	2.598	0	0	0	0	0	0	1.226	0	0	0	0	0.003	0.011	0.084	1.372	0.2	0.014	0.00693	1.01	0
DEN/KIMS/19/266	Male	36.37	3	113	82	0	DFWS	Primary	0.041	Negative	DFWS	DF	R	2	93.3	99.1	54.5	97.6	84.6	8.67	10.1	75.7	10.4	86.7	13.8	1.3	0.04	0.015	3.7	0	0	0.00424	0.00212	0	0	1.23009	0	0	0.00424	0	0.06	0.04	0.02	2.463	0.196	0	0.057	0.95658	0
DEN/KIMS/19/267	Male	21.14	6	41	24	0	DF	Primary	0.03	Negative	DF	R	na	1	92.7	99.9	43	97.4	86.7	9.46	6.22	76.7	13.3	84.9	7.4	2.208	0.075	0.074	4.797	0	0	0.00438	0	0	0	2.14	0	0	0	0.00438	0.061	0.068	0.07	2.65044	0.17093	0.015	0.05573	1.16	0
DEN/KIMS/19/268	Male	44.25	5	83	54	0	DF	Primary	1.491	Positive	DF	R	na	1	93	99.5	35.5	98.6	82	6.85	10.5	72.4	16.2	78.9	12.4	1.05	0.038	0.029	3.033	0	0	0.00589	0	0	0	0.98	0	0.00295	0.00589	0.00295	0.064	0.023	0.024	2.043	0.22359	0.02759	0.00574	0.96	0
DEN/KIMS/19/270	Male	20.81	4	44	19	0	DF	Primary	0.035	Negative	DF	DF	R	1	93.7	99.5	29.2	97.2	93.8	12.7	5.29	69.7	4.69	91.8	4.45	1.323	0.045	0.025	2.743	0	0	0	0	0	0	1.3	0	0	0	0	0.022	0.045	0.025	1.443	0.103	0.008	0.023	0.78	0
DEN/KIMS/19/271	Male	18.87	9	50	59	0	DF	Primary	0.866	Negative	DF	DF	R	1	93.2	99.7	35.9	96.6	87.2	8.49	3.54	77.8	7.2	90.6	11.8	2.9	0.033	0.062	4.336	0	0	0	0	0	0	1.88	0.025	0	0	0	1.03	0.012	0.037	2.433	0.357	0	0.034	0.64	0
DEN/KIMS/19/272	Female	25.62	5	293	128	0	DFWS	Primary	5.443	Positive	DFWS	DF	R	2	94.5	98.8	27.7	98.2	80.3	6.43	18	61.5	8.63	87.7	17	0.551	0.031	0.0211	1.517	0	0	0	0	0	0	0.49115	0	0	0	0	0.059	0.034	0.0211	1.029	0.252	0	0.037	1.148	0
DEN/KIMS/19/273	Female	46.05	3	71	121	0	DF	Primary	1.573	Positive	DF	R	na	1	94.5	99.9	32.8	98.9	78.8	4.47	5.07	82	17	75.1	12.7	3.11	0.007	0	6.854	0	0	0	0	0	0	3.11	0	0	0	0	0.00621	0.007	0	3.744	0.17	0	0	1.16019	0
DEN/KIMS/19/274	Male	25.35	3	27	16	0	DF	Primary	0.167	Negative	DF	R	na	1	93.8	99.7	53.2	98.9	91.4	6.56	5.53	79.7	12.8	85.3	6.95	3.02471	0.031	0	6.979	0	0	0.00485	0	0	0	2.96471	0	0	0.00485	0	0.058	0.021	0	4.014	0.18	0	0.00958	1.29495	0
DEN/KIMS/19/275	Male	20.59	7	228	132	0	DFWS	Primary	0.195	Negative	DFWS	R	na	2	94.2	99.8	23.5	98.3	81.9	12.7	5.67	66.1	8.45	89.1	10.8	3.44	0.099	0	8.7	0	0	0.011	0	0	0	3.36	0	0	0	0	0.066	0.088	0	5.33	0.27	0.066	0	1.5	0
DEN/KIMS/19/278	Male	24.92	7	362	104	0	DF	Primary	5.429	Positive	DF	DF	R	1	92.9	99.3	36.2	97.1	91.7	14.7	4.8	75.3	12.9	85.5	6.91	1.771	0.101	0.016	5.52	0	0	0	0	0	0	1.67	0	0	0.016	0.008	0.11043	0.09043	0.008	3.82	0.33117	0.014	0.00305	1.534	0
DEN/KIMS/19/279	Female	25.13	15	25	22	0	DFWS	Primary	5.441	Positive	DFWS	DF	R	2	89.1	98.1	3.6	97.5	94.5	7.27	11.3	75	12.3	86	4.62	1.441	0.155	0	2.15	0	0	0	0	0	0	0.81	0	0	0	0	0.631	0.155	0	1.34	0.55	0	0	1.18	0
DEN/KIMS/19/280	Female	37.43	5	367	238	0	DFWS	Primary	0.033	Negative	DFWS	DF	R	2	89.3	99.5	32.8	98	77.5	9.74	3.37	80.3	15.3	83.2	12.3	0.92	0.131	0	3.29	0	0	0	0	0	0	0.86	0	0	0.037	0	0.054	0.091	0	2.38	0.12315	0.023	0.00774	0.416	0
DEN/KIMS/19/281	Male	35.28	3	42	45	0	DF	Primary	5.385	Positive	DF	DF	R	1	91.9	99.6	10.9	98.8	82	9.83	7.68	71.6	8.19	91.5	5	0.27	0	0	1.08	0	0	0	0	0	0	0.27	0	0	0	0	0	0	0	0.83	0.2	0	0	0.549	0
DEN/KIMS/19/282	Male	23.69	3	125	51	0	DFWS	Primary	5.443	Positive	DFWS	R	na	2	96.1	99.7	26.7	99	82	5.32	9.48	78.8	4.56	93.4	17.1	0.4	0.018	0.11	2.216	0	0	0	0	0	0	0.39	0	0	0	0	0.00883	0.018	0.11	1.836	0.136	0	0.15	1.08	0
DEN/KIMS/19/283	Male	42.21	2	22	19	0	DF	Primary	0.047	Negative	DF	R	na	1	95	99.8	9.36	96.2	91.7	20.1	3.47	25.4	2.07	97.6	7.73	1.75	0.024	0.12	5.81	0	0	0	0	0	0	0.85	0	0	0	0	0.9	0.024	0.12	4.95	1.21601	0.00438	0.2	0.79	0
DEN/KIMS/19/284	Male	27.91	6	86	44	0	DF	Primary	5.444	Positive	DF	R	na	1	58.4	99.6	18.1	97.8	85.3	6.85	11.3	72.3	39.6	58.3	5.3	0.44	0.525	0.12488	1.11	0	0	0	0	0	0	0.015	0	0	0	0	0.43	0.525	0.12488	1.09	1.014	0.345	0.17	1.08	0
DEN/KIMS/19/285	Male	35.07	8	NA	NA	0	DF	Primary	0.048	Negative	DF	R	na	1	91.3	99.4	36.1	98.5	89.3	15.2	5.2	67	23.7	74.1	8.37	0.35	0.531	0.779	2.303	0	0	0	0	0	0	0.2	0	0.00893	0.007	0.018	0.15	0.513	0.749	2.074	0.30414	0.125	0.24	1.09707	0
DEN/KIMS/19/286	Male	68.18	5	209	74	1	DFWS	Primary	5.448	Positive	DFWS	DF	R	2	88.4	99.4	21.1	96.1	68.2	19.9	4.94	64.4	19	80.6	19.5	1.715	0.232	0.413	6.63	0	0	0	0	0.02	0.003	1.6	0	0	0.022	0.02	0.092	0.209	0.38	4.97	0.233	0.00845	0.259	0.96722	0
DEN/KIMS/19/287	Male	59.8	7	978	265	3	SD	Primary	5.445	Positive	SD	R	na	3	91.3	98.1	15.4	94.2	85.3	24	8.66	55.5	6.84	92.9	10.2	1.44	0.001	0.229	5.56	0	0	0.014	0	0.022	0	1.39	0	0.00718	0	0.029	0.02	0	0.179	4.12	0.524	0.08	0.32	1.77493	0
DEN/KIMS/19/289	Male	38.89	3	105	47	0	DF	Primary	5.331	Positive	DF	R	na	1	92.1	99.7	23.2	94.1	94.2	5.82	17.2	64.5	18.6	80.3	30	1.127	0.056	1.47	2.73	0	0	0.00922	0	0.046	0.028	0.847	0	0.00922	0.00252	0.028	0.2	0.043	1.36	1.807	0.173	0.045	0.81	0.653	0
DEN/KIMS/19/290	Female	45.24	6	93	70	0	DF	Primary	5.295	Positive	DF	R	na	1	93.1	99.6	27.9	96.7	84.7	8.39	4.44	78	18.1	80.7	5.11	0.443	0.086	0.28	1.6	0	0	0.011	0	0.011	0.011	0.376	0	0.011	0.022	0.011	0.031	0.043	0.24	1.173	0.111	0.014	0.26	0.47	0
DEN/KIMS/19/291	Male	44.98	3	68	60	0	DF	Primary	5.422	Positive	DF	R	na	1	94.4	99.4	15.1	97.8	87.8	37.5	10.1	34.1	5.91	94.2	11.4	1.852	0.409	0.18	3.983	0	0	0	0	0.046	0	1.88	0	0	0	0	0	0.409	0.13	2.063	0.15	0.043	0.135	1.66	0
DEN/KIMS/19/292	Male	26.11	4	64	41	0	DF	Secondary	0.239	Negative	DF	DF	R	1	93.8	99.8	41	98.9	80.9	5.83	5.33	82.6	13.9	85.3	10.8	0.701	0.485	0.67	1.933	0	0	0.013	0	0	0	0.646	0	0.013	0.033	0.00331	0.048	0.425	0.65	1.237	0.281	0.07011	0.25611	0.75223	0
DEN/KIMS/19/293	Male	24.28	5	307	220	0	DF	Secondary	0.032	Negative	DF	R	na	1	89	99.6	5.78	96.1	83.4	11	15.7	58.1	27.7	69.9	5.87	1.79	0.046	0.005	3.388	0	0	0	0	0	0	1.72	0	0	0	0.023	0.07	0.078	0.002	1.649	0.8	0	0.041	1.7	0
DEN/KIMS/19/294	Female	41.39	15	19	13	0	DFWS	Secondary	0.046	Negative	DFWS	R	na	2	86.9	98.6	10.8	98.8	94.7	7.79	15.8	70.7	9.15	89.9	5.02	0.86	0	0.553	1.548	0	0	0	0	0	0.029	0.805	0	0	0	0	0.029	0	0.538	0.765	0.12	0	0	0.79	0
DEN/KIMS/19/295	Male	39.59	5	75	133	0	DF	Primary	0.04	Negative	DF	DF	R	1	88.6	99.8	22.2	98	69	10.5	7.43	65.7	13.1	84.8	20.1	0.343	0.011	0.087	1.216	0	0	0.019	0	0.012	0	0.239	0	0	0.001	0	0.07528	0	0.077	0.949	0.07187	0.006	0.057	0.265	0
DEN/KIMS/19/296	Male	24.05	3	47	25	0	DF	Primary	5.432	Positive	DF	R	na	1	92.9	99.7	8.27	98.7	88.1	10.8	4.58	74	17.7	81.7	10.8	3.97	0	0.82	8.91	0	0	0	0	0	0	3.89	0	0	0.142	0.078	0.078	0	0.74	4.8	0.4	0.04	0	1.9	0
DEN/KIMS/19/297	Male	32.45	15	51	52	0	DF	Primary	5.445	Positive	DF	R	na	1	94.4	99.6	34.5	99	91.9	17.8	8.6	64.5	7.45	92.5	7.21	0.903	0	0	2.224	0	0	0.00933	0	0.00933	0	0.891	0	0	0	0.019	0.009	0	0	1.302	0.207	0	0	1.12	0
DEN/KIMS/19/298	Male	30.1	5	126	108	0	DF	Secondary	0.05	Negative	DF	R	na	1	94.5	99.6	47.3	97.5	84.1	6.01	7.85	71.1	23.5	74.2	11.3	1.041	0	0.028	2.72	0	0	0	0	0.00456	0.00228	1.031	0	0	0.00749	0	0	0	0.021	1.672	0.155	0	0.016	1.15	0
DEN/KIMS/19/299	Male	29.96	5	182	101	0	DF	Primary	1.075	Equivocal	DF	R	na	1	91.4	99.1	21.9	99	89.3	18.4	4.47	63.1	13.1	86.8	8.62	5.402	0.19	0	8.453	0	0	0.081	0	0	0.041	5.202	0	0	0.081	0	0.081	0.1	0	3.092	0.661	0.028	0.102	2.56	0
DEN/KIMS/19/300	Male	19.3	3	189	83	0	DF	Secondary	0.037	Negative	DF	DF	R	1	90.8	99.6	18.7	97.1	65.7	8.49	6.38	64.2	14	84.4	30.2	1.444	0	0.142	2.99	0.00533	0	0.021	0.00533	0.011	0	1.42	0	0	0	0	0	0	0.148	1.568	0.119	0	0.02	0.698	0
DEN/KIMS/19/301	Male	54.04	3	178	88	0	DF	Primary	4.644	Positive	DF	R	na	1	93.8	99.5	45.3	98.7	84.7	11.8	5.96	70.2	13.9	86	14.2	2.146	0.22	0.4	5.311	0.021	0	0.069	0	0.083	0	1.866	0.021	0.014	0.034	0.035	0.1	0.06	0.22	3.177	0.333	0.054	0.097	1.28	0
DEN/KIMS/19/302	Male	55.23	3	227	56	0	DF	Primary	7.132	Positive	DF	R	na	1	94.8	99.8	22.1	98.7	61.3	12.2	6.19	47.4	11.7	87.3	34.6	1.77	0	0	3.33	0.00915	0	0.027	0	0.046	0	1.66	0	0	0.027	0.00915	0.027	0.025	0	1.572	0.1	0.00531	0.026	0.518	0
DEN/KIMS/19/303	Male	28.05	6	487	303	0	DF	Secondary	4.625	Positive	DF	R	na	1	93.5	99.7	32.4	95.4	80.8	7.04	4.48	78.6	15.2	82.9	13.2	2.524	0.066	0.1	6.41	0	0	0	0	0	0	2.466	0.00927	0.019	0	0.037	0.053	0.05	0.04	3.91	0.165	0	0.086	1.456	0
DEN/KIMS/19/304	Male	24.87	3	50	46	0	DF	Primary	5.163	Positive	DF	R	na	1	93.8	99.3	21.5	97.9	82.9	5.4	5.65	79.8	18	81.3	16.3	0.768	0	0.262	2.23	0	0	0.0099	0	0.04	0	0.711	0.02	0	0	0	0.015	0	0.218	1.451	0.202	0.014	0.027	0.51	0
DEN/KIMS/19/305	Male	20.26	4	50	14	0	DF	Primary	7.284	Positive	DF	R	na	1	94.9	97.3	25	97.9	88.6	20.5	4.9	64.2	14.5	86.5	10.6	0.722	0	0.04	2.676	0	0	0	0	0	0	0.7	0	0.001	0.018	0	0.036	0	0.03	1.959	0.152	0	0.106	0.5964	0
DEN/KIMS/19/306	Male	30.04	7	124	80	0	DF	Primary	4.857	Positive	DF	R	na	1	96.3	99.1	22.2	97.9	75.6	14.1	6.22	59	29.1	70.9	19.4	1.081	0.031	0	2.801	0	0	0	0.00751	0.015	0	1.05	0	0	0.00105	0	0.01	0.023	0	1.737	0.288	0	0.085	1.195	0
DEN/KIMS/19/307	Male	31.91	3	134	74	0	DF	Secondary	0.013	Negative	DF	R	na	1	94	99.2	23	99	91.6	5.98	4.39	76.7	14.8	84	6.17	2.6	0.191	0	7.33	0.035	0	0.017	0	0.035	0	2.451	0	0	0.04213	0.013	0.071	0.091	0	4.74	0.48	0.086	0.17	1.536	0
DEN/KIMS/19/308	Male	26.88	4	111	133	0	DF	Primary	0.016	Negative	DF	R	na	1	96.2	99.8	52.9	97.3	77.8	8.19	3.5	79.3	13.3	83.8	21.5	1.326	0	0	4.7	0	0	0	0	0.017	0	1.296	0.00866	0	0	0	0.006	0	0	3.45	0.20475	0.005	0	0.843	0
DEN/KIMS/19/309	Male	23.35	4	55	44	0	DF	Primary	0.065	Negative	DF	DF	R	1	93.4	99.8	33.7	97.8	87	12.4	7.93	66.2	13.1	87	8.66	1.32	0.032	0	4.46	0	0	0.011	0	0.00528	0.00104	1.239	0	0	0.003	0	0.069	0.034	0	3.211	0.264	0	0.099	1.038	0
DEN/KIMS/19/310	Male	23.81	7	37	13	0	DF	Primary	0.081	Negative	DF	DF	R	1	91.7	99.9	9.67	97.9	91.2	18.4	5.37	50.6	7.21	92	8.36	0.169	0	0	1.3	0	0	0	0	0	0	0.15	0	0	0	0	0.016	0	0	1.16	0.14071	0.017	0.012	0.25768	0
DEN/KIMS/19/312	Male	32.19	5	84	97	0	DFWS	Secondary	0.097	Negative	DFWS	R	na	2	96.1	99.3	30.3	97.8	86.8	12.6	12.5	61.9	10.4	88.8	12.2	1.2	0	0.24	3.158	0	0	0.00712	0	0.021	0	1.165	0	0	0	0.02062	0.00662	0	0.21	1.945	0.215	0	0.363	0.91182	0
DEN/KIMS/19/313	Male	17.94	4	69	38	0	DFWS	Secondary	3.062	Positive	DFWS	DF	R	2	93.6	99.6	29.7	98.3	87.5	13.2	8.37	62.1	15.8	84.3	9.61	1.426	0.05	0.49	4.15	0	0	0.01	0.00503	0.035	0.00503	1.333	0	0	0.022	0.065	0.033	0.04	0.402	2.709	0.11	0.03	0.212	1.017	0
DEN/KIMS/19/314	Male	18.33	3	36	10	2	DFWS	Primary	7.071	Positive	DFWS	R	na	2	94.6	99.6	19.1	96.5	92.4	14	8.5	65.9	7.43	92.5	6.8	3.86	0	0.401	7.61	0	0	0	0	0.048	0.016	3.75	0	0	0.048	0.032	0.065	0	0.301	3.73	0.254	0.017	0.552	1.76	0
DEN/KIMS/19/315	Male	21.21	3	40	26	0	DF	Primary	5.366	Positive	DF	R	na	1	93.9	99.6	40.9	98.4	90.6	20.9	6.75	64.2	5.88	94.2	8.63	0.624	0.1	0.28	1.14	0	0	0.028	0	0.04	0.011	0.41399	0	0.023	0.017	0.011	0.12	0.036	0.2	0.632	0.167	0.036	0.071	0.34568	0
DEN/KIMS/19/318	Female	25.33	4	100	69	1	DFWS	Secondary	0.051	Negative	DFWS	R	na	2	95.4	99.8	42.6	97.2	73.8	6.6	4.98	60.5	10.8	88.2	14.5	0.85329	0.076	0.086	1.5	0	0	0.028	0	0.038	0.00315	0.78664	0.00295	0.003	0.01864	0.013	0.00295	0.027	0.028	0.62	0.221	0.00504	0.041	0.48469	0
DEN/KIMS/19/319	Female	25.89	4	35	21	0	DF	Primary	7.071	Positive	DF	R	na	1	94.4	99.5	25	97.9	91.3	5.21	14.2	76.7	26.5	70.5	6.64	0.981	0.039	0.837	1.578	0	0	0.019	0	0.077	0	0.88045	0.019	0	0.01422	0.019	0.01422	0	0.722	0.552	0.157	0	0	0.9	0
DEN/KIMS/19/320	Male	19.55	7	216	536	0	DF	Primary	0.011	Negative	DF	R	na	1	94.4	99.8	35.6	97.3	83.5	10.1	4.85	76.4	11.8	86.5	14.4	1.178	0.03	0	2.56	0	0	0.027	0	0.011	0.00549	1.144	0.00549	0.00549	0.006	0.011	0.011	0.002	0	1.358	0.142	0.021	0.052	0.63085	0
DEN/KIMS/19/322	Male	21.78	3	91	45	0	DFWS	Primary	7.07	Positive	DFWS	DF	R	2	94.6	99.7	25.3	97.6	87.1	10.5	5.59	69.9	14.2	85.6	11.8	3.99	0.09	0.04	6.635	0	0	0.048	0	0.26	0	3.675	0	0	0.045	0.036	0.021	0	0	2.565	0.486	0.009	0.32	1.723	0
DEN/KIMS/19/324	Female	35.17	3	165	48	0	DF	Primary	7.144	Positive	DF	DF	R	1	92.9	99.9	34.7	98.4	86.1	13.5	4.53	66.3	8.74	91	11	1.04551	0.088	0.13551	1.853	0	0	0	0	0.00621	0	0.97551	0	0	0.00621	0	0.062	0.077	0.12551	0.868	0.173	0.04614	0.08827	0.43814	0
DEN/KIMS/19/325	Male	25.21	15	204	45	0	DF	Primary	7.152	Positive	DF	DF	R	1	92.8	99.9	14.7	98.7	90.1	10.4	12	53.8	18.5	81	7.68	0.553	0.036	0.3	1.685	0	0	0	0	0.00762	0	0.53	0	0	0	0.00762	0.013	0.036	0.29	1.135	0.398	0	0.301	0.755	0
DEN/KIMS/19/326	Male	35.98	2	147	77	0	DF	Primary	0.038	Negative	DF	R	na	1	94.2	99.6	36.2	98.3	77	7.07	5.19	75.7	13.2	86.4	20.3	2.15	0.04	0.00937	3.838	0	0	0	0	0.00469	0	2.139	0	0	0.023	0	0.007	0.016	0.00469	1.658	0.39	0.00796	0.006	0.848	0
DEN/KIMS/19/328	Male	48.42	10	89	66	0	DFWS	Primary	0.017	Negative	DFWS	R	na	2	92.9	99.7	36.7	98.5	86.3	4.77	5.03	75.8	13.6	85.9	11.1	2.193	0	0.008	6.198	0	0	0	0	0.00547	0	2.2	0	0	0	0	0	0	0.007	3.989	0.336	0	0.047	1.35403	0
DEN/KIMS/19/330	Male	24.19	4	158	118	1	DFWS	Secondary	0.016	Negative	DFWS	R	na	2	94.9	99.8	45.5	98.7	81.1	7.74	9.29	70.5	16.8	82.7	12.7	0.572	0	0.01032	1.274	0	0	0	0	0	0	0.57554	0	0	0	0	0.001	0	0.01254	0.711	0.18356	0	0.02778	0.65	0
DEN/KIMS/19/331	Female	28	4	114	99	0	DF	Primary	7.15	Positive	DF	R	na	1	92.6	99.3	35.9	99.1	92.8	10.5	5.45	72	15.2	84.3	6.48	3.62	0.164	0	5.084	0	0	0.014	0	0	0	3.51	0	0	0.014	0	0.097	0.134	0	1.554	0.587	0.035	0.117	1.66	0
DEN/KIMS/19/332	Male	28.48	3	66	31	0	DF	Primary	7.144	Positive	DF	R	na	1	93.4	99.4	44.8	98.6	96.2	5.08	7.09	62.2	15.8	83.9	2.81	1.116	0	0	2.43	0	0	0	0	0.02021	0.00634	0.971	0	0	0.02721	0.00821	0.12	0	0	1.407	0.36	0.024	0	0.91	0
DEN/KIMS/19/333	Male	45.69	1	27	62	0	DF	Primary	0.02	Negative	DF	DF	R	1	91	99.8	17.4	96.9	92.6	11.9	4.79	74.9	36.4	62.5	6.59	0.948	0.05415	0.109	2.031	0	0	0	0	0	0	0.95415	0	0	0.03	0.01	0	0.02415	0.099	1.037	0.11	0.01538	0.03175	0.44	0
DEN/KIMS/19/335	Male	27.73	3	70	44	0	DF	Secondary	0.016	Negative	DF	R	na	1	93.3	99.6	44.3	96.7	72.5	8.13	7.31	54.6	36.9	62.4	19.3	1.06	0.079	0.0658	3.168	0	0	0	0	0	0	0.84	0	0	0.0068	0.00422	0.22	0.068	0.0618	2.3138	0.28292	0.07192	0.15292	0.78	0
DEN/KIMS/19/337	Male	44.92	5	69	50	0	DF	Secondary	0.016	Negative	DF	R	na	1	90.2	99.3	42.6	96.4	87.2	5.02	10.7	64.5	18.7	80.7	10.6	0.79	0.052	0.05991	2.5	0	0	0	0	0	0	0.73491	0	0	0.00467	0	0.05991	0.047	0.05991	1.76	0.365	0.118	0.059	1.448	0
DEN/KIMS/19/340	Female	24.32	3	46	25	0	DF	Primary	0.134	Negative	DF	R	na	1	95.3	99.8	34.1	98.4	77.4	4.9	9.05	77.5	9.84	89.3	21.7	2.419	0.034	0.056	3.645	0	0	0	0.0056	0	0	1.1	0	0	0.01639	0	1.319	0.011	0.056	2.531	0.75	0.087	0	1.27	0
DEN/KIMS/19/341	Male	22.06	4	27	14	0	DF	Primary	0.095	Negative	DF	R	na	1	92.6	98.8	32.2	98.2	92.7	8.71	13.6	57.4	13.2	86.2	6.27	0.773	0	0.698	2.267	0	0	0	0	0.016	0	0.77	0	0.00548	0.00113	0.011	0	0	0.658	1.4713	0.229	0	0.728	0.99	0
DEN/KIMS/19/342	Male	33.79	4	75	82	0	DF	Primary	1.502	Positive	DF	DF	R	1	94.1	98.9	44.7	98.8	91.8	6.48	9.38	78.8	17.3	82.3	6.99	0.52217	0.05	0.52217	1.488	0	0.00334	0.013	0	0.013	0.00668	0.39	0	0.00334	0.02	0.00334	0.09217	0.01	0.49217	1.048	0.316	0.002	0.664	0.65	0
DEN/KIMS/19/344	Male	19.39	2	119	77	0	DF	Secondary	4.061	Positive	DF	R	na	1	95.7	99.7	52.8	98.2	84.6	7.31	5.93	80.8	15.5	84.2	14.7	1.752	0	0.032	2.615	0	0	0.00399	0	0.00399	0	1.682	0	0	0	0	0.06	0	0.028	0.922	0.28	0	0.015	0.74	0
DEN/KIMS/19/347	Male	35.87	7	297	259	0	DFWS	Primary	0.111	Negative	DFWS	DF	R	2	90.9	99.9	10.8	99.2	79.7	5.83	4.99	43.1	24	75.3	16.1	0.65	0.006	0.082	1.32	0	0	0	0	0	0	0.64	0	0	0	0	0.012	0.006	0.082	0.68	0.145	0	0.04	0.37	0
DEN/KIMS/19/348	Male	41.61	7	20	28	0	DF	Primary	0.02	Negative	DF	R	na	1	95.3	99.7	43.6	98.3	93.9	5.99	11.1	68.3	22.1	77.4	5.2	1.202	0.041	0.14148	1.827	0	0	0	0	0	0	1.17432	0	0	0	0	0.024	0.05	0.14148	0.66148	0.44	0.001	0.17369	0.92	0
DEN/KIMS/19/350	Male	34.24	3	49	26	0	DF	Secondary	0.02	Negative	DF	R	na	1	92.6	97.5	40.1	98.8	93.4	10.3	11.7	62.1	19.8	79.7	6.02	0.25413	0.14413	0.38707	0.41707	0	0	0.00192	0	0	0	0.2	0	0	0.00383	0.00575	0.05713	0.14413	0.38707	0.20707	0.124	0	0.04228	0.24	0
DEN/KIMS/19/352	Female	56.75	2	56	34	0	DF	Primary	4.895	Positive	DF	R	na	1	96.6	99.7	39.5	98.9	90.4	9.64	6.21	70.7	6	93.9	8.96	0.6	0	0.073	1.094	0	0	0	0	0	0	0.57	0	0	0	0	0.025	0	0.073	0.514	0.212	0	0.02	0.38242	0
DEN/KIMS/19/357	Male	39.15	1	208	128	0	DF	Secondary	0.016	Negative	DF	R	na	1	97.3	100	47.9	96.6	87.5	5.2	7.96	60	19.3	77.8	9.69	0.54	0.004	0.27	0.755	0	0	0.0087	0	0.00435	0.00435	0.37006	0	0	0	0	0.15	0	0.26	0.37	0.084	0.00855	0.184	0.26357	0
DEN/RMCH/19/074	Male	25	3	27	17	0	DF	Secondary	0.35	Negative	DF	DF	R	1	89.7	96.9	37.1	98.6	83.9	10.8	2.77	68.5	29.1	69.6	12.3	0.52	0	0.79	1.57	0	0	0	0	0	0.036	0.28	0	0	0.024	0.018	0.2	0	0.73	1.25	0.16	0.002	0.66	0.255	0
DEN/RMCH/19/075	Male	29	4	246	137	0	DF	Secondary	1.32	Positive	DF	R	na	1	80.6	94.1	16.7	99.3	81.1	13.2	7.04	69	19.6	81.1	17.4	1.6	0	1.07	1.97	0	0	0	0	0.074	0	1.52	0	0	0	0	0.01507	0	1	0.38	0.507	0	1.36337	0.62	0
DEN/RMCH/19/076	Female	39	1	65	46	0	DF	Secondary	0.35	Negative	DF	DF	R	1	90.5	99.3	49.2	99	80.9	10	7.51	72.4	16.9	82.2	12.2	2.182	0	0.47485	3.23	0	0	0	0	0.017	0.00244	2.13485	0	0	0.00244	0.00475	0.026	0	0.45743	1.068	0.29	0	0.65	0.5	0
DEN/RMCH/19/077	Male	20	3	42	19	0	DF	Secondary	0.21	Negative	DF	DF	R	1	94.9	99.4	32.5	99.5	71.5	8.22	5.42	71.7	15.4	84.4	13.9	0.79	0.058	0.13	3.85	0	0	0	0	0	0	0.76	0	0	0	0.058	0.029	0.058	0.07	3.03	0.5	0.008	0.16	0.37	0
DEN/RMCH/19/078	Female	53	5	73	46	2	DFWS	Secondary	0.31	Negative	DFWS	R	na	2	84.6	98	15.7	99.1	86	6	2.88	69.2	14.6	84	13.1	2.77	0	0.037	4.814	0	0	0	0	0	0	2.56	0	0	0	0	0.21	0	0.037	2.254	0.2	0.079	0.04	0.59	0
DEN/RMCH/19/079	Male	29	3	66	31	0	DF	Secondary	0.26	Negative	DF	R	na	1	88.1	98.4	17.2	99.5	82.8	13.3	9.2	63.1	29.4	68.5	16.9	0.56	0.074	0.104	1.383	0	0	0	0	0.015	0	0.53	0	0	0.015	0.015	0.015	0.059	0.074	0.813	0.2609	0	0.0059	0.292	0
DEN/RMCH/19/080	Female	56	2	NA	NA	0	DF	Secondary	0.37	Negative	DF	DF	R	1	87.7	98.7	4.32	99.3	91.6	9.2	1.88	73.8	11.5	88.3	6.81	2.04	0	0	5	0	0	0	0	0	0	2.04	0	0	0	0	0	0	0	2.96	0.152	0	0.094	0.361	0
DEN/RMCH/19/081	Male	18	3	66	16	0	DFWS	Secondary	0.3	Negative	DF	DFWS	R	4	90.1	99.4	29.5	99.1	87.5	11	2.76	75.5	13.8	86.1	11.3	0.22	0	1.32	0.04	0	0	0	0	0	0.037	0.073	0	0	0	0	0.11	0	1.28	0	0.16	0	0.82	0.032	0
DEN/RMCH/19/082	Female	21	4	58	40	0	DF	Secondary	0.35	Negative	DF	DF	R	1	90.4	99.8	33.4	99.2	90.2	6.65	7.06	74.9	18.4	81.4	7.14	0.869	0.076	1.79	0.359	0	0	0	0.015	0	0.03	0.11	0	0.015	0	0.03	0.719	0.046	1.72	0.219	1.29	0.02	2.5	0.69	0
DEN/RMCH/19/083	Male	31	3	NA	NA	0	DF	Secondary	2.89	Positive	DF	DF	R	1	92.6	98.8	32.3	98.4	93.7	9.92	11.6	67.4	13	86.1	4.76	0.262	0	2.049	1.129	0	0	0	0	0.00741	0.00988	0.17705	0	0	0	0.02	0.069	0	2.009	0.922	0.07578	0	1.787	0.15	0
DEN/RMCH/19/084	Male	24	3	46	20	0	DFWS	Secondary	2.9	Positive	DFWS	DFWS	R	2	90.8	94.3	27.5	98.6	90.9	2.63	7.49	63.7	26.8	72.9	8.09	1.08	0.439	0	2.587	0	0	0.021	0	0.01	0	1.009	0	0	0.031	0.01	0.038	0.389	0	1.499	0.594	0.16	0	1.41	0
DEN/RMCH/19/085	Male	35	5	240	161	0	DF	Secondary	0.5	Negative	DF	DF	R	1	95.8	98.8	40.4	98.3	84.9	15.2	3.47	68.5	7.92	91.5	13.7	2.858	0.05	0	6.61	0	0	0	0	0	0	2.797	0	0	0.00605	0	0.07	0.052	0	3.81	0.184	0.00301	0	0.80118	0
DEN/RMCH/19/086	Male	21	7	55	35	0	DF	Secondary	0.55	Negative	DF	DF	R	1	93.2	99.2	40.7	97.3	88.1	11	4.97	73.3	7.18	92.2	10.1	0.049	0.025	0	4.54	0	0	0	0	0	0	0.024	0	0	0	0.012	0.036	0.025	0	4.51	0.07102	0	0.018	1.68402	0
DEN/RMCH/19/087	Female	19	4	179	75	0	DF	Primary	0.17	Negative	DF	DF	R	1	94.3	98.2	56.1	98.5	94.8	5.62	3.36	80.9	12	87.3	4.27	0.007	0.039	0	10.234	0	0	0	0	0	0	0	0	0	0	0	0.012	0.039	0	10.267	0	0.0098	0	2.39	0
DEN/RMCH/19/088	Male	32	2	72	114	0	DF	Secondary	0.21	Negative	DF	DF	R	1	95.3	99.8	31.7	99	86.9	5.35	7.72	79.3	6.67	93.3	12.1	1.6	0	0.025	2.556	0	0	0	0	0	0	1.373	0	0	0	0	0.22	0	0.025	1.183	0.69	0	0	1.391	0
DEN/RMCH/19/089	Male	29	5	NA	NA	3	SD	Secondary	0.22	Negative	SD	R	na	3	81.3	98.9	49.7	99.8	85.4	7.81	4.13	70.9	23.5	75.6	13.5	1.49	0.013	0.38	2.19	0	0	0	0	0	0	1.41	0	0	0	0	0.077	0.013	0.38	0.78	0.26	0	0	0.62	0
DEN/RMCH/19/090	Male	21	5	53	22	0	DF	Secondary	0.26	Negative	DF	DF	R	1	95.6	99	36.9	97.2	86.7	5.35	4.86	74.3	25.1	74.3	12.5	2.118	0	0.00011	3.39	0	0	0	0	0	0	1.876	0	0	0	0	0.242	0	0.00011	1.501	0.582	0	0.043	0.79	0
DEN/RMCH/19/091	Female	44	1	42	40	0	DF	Secondary	0.28	Negative	DF	DF	R	1	86.4	99.2	28.7	98	62.4	9.31	2.48	61.3	15.4	83.8	27.8	3.08	0.065	0.065	2.77	0	0	0	0	0	0	1.19	0	0	0	0	1.88	0.065	0.065	1.58	2.56	0.041	0.021	0.59	0
DEN/RMCH/19/092	Female	22	3	44	24	0	DF	Primary	0.24	Negative	DF	R	na	1	83.2	97.8	38.7	96.2	94.8	8.52	3.31	71.3	54.1	41.6	1.78	2.34	0	0	4.56	0	0	0	0	0	0	2.13	0	0	0	0	0.21	0	0	2.43	0.348	0	0	0.804	0
DEN/RMCH/19/093	Female	44	6	296	144	0	DFWS	Secondary	0.27	Negative	DFWS	DFWS	R	2	97.3	99.5	45.3	99	70.6	9.45	4.83	65	22.4	77.1	25.5	0.53	0	0.055	0.89	0	0	0.00783	0	0	0	0.522	0	0	0	0.00783	0	0	0.047	0.36	0.135	0.00518	0.01	0.261	0
DEN/RMCH/19/094	Male	22	4	83	24	0	DFWS	Secondary	0.21	Negative	DFWS	R	na	2	85.8	99.7	32.6	98.6	84.7	6.5	4.53	54.9	45.7	53	14.7	0.76	0.19237	0.07837	0.81	0	0	0	0	0	0.00782	0.66	0	0	0	0	0.09	0.19237	0.07037	0.15	1.15	0.021	0.20226	1.36	0
DEN/RMCH/19/095	Female	30	2	50	56	0	DFWS	Secondary	0.24	Negative	DFWS	DF	DF	2	92.3	99.6	19	98.7	90.2	13.2	6.09	72.9	13.1	86.5	8.84	2.75	0.058	0	5.2	0	0	0	0	0	0	2.187	0	0	0	0	0.572	0.058	0	3.03	1.543	0.016	0.048	1.29	0
DEN/RMCH/19/096	Female	19	4	75	29	1	DFWS	Secondary	0.25	Negative	DFWS	R	na	2	86.9	98.1	35.2	96	82.5	9.1	4.61	78.4	9.75	89.5	12.5	2.49	0.189	0	6.92	0	0	0	0	0	0	2.336	0	0	0	0	0.15	0.189	0	4.58	1.464	0.072	0.00556	3.03	0
DEN/RMCH/19/097	Male	22	3	70	27	3	SD	Secondary	0.27	Negative	SD	R	na	3	90.3	98.3	37.9	95.7	97	10.6	3.15	76.1	5.77	94.1	2.51	4.596	0.267	0.063	7.46	0	0	0.069	0.017	0.035	0.006	4.04	0	0	0	0.017	0.427	0.187	0.006	3.3	0.711	0	0.116	3.28712	0
DEN/RMCH/19/098	Male	17	5	330	229	0	DFWS	Secondary	0.29	Negative	DFWS	DF	R	2	89.3	98.4	34.5	97.4	87	11.9	4.53	69.3	14.1	85.1	11.8	1.73	0.271	0.042	3.133	0	0	0	0.012	0	0	1.578	0	0	0.025	0	0.143	0.248	0.049	1.535	0.559	0.033	0.094	1.809	0
DEN/RMCH/19/099	Male	29	5	206	126	0	DF	Secondary	0.29	Negative	DF	DF	R	1	86	98	25	93.7	89.5	13.1	5.57	68.6	9.83	89.7	6.45	2.72	1.247	0.063	7.02	0	0	0.074	0	0	0	2.395	0	0	0.099	0.025	0.257	1.067	0.038	4.427	0.984	0.047	0.03929	3.17615	0
DEN/RMCH/19/100	Female	59	4	120	69	0	DFWS	Secondary	0.55	Negative	DFWS	DF	R	2	90.3	98.3	29.8	95.3	79	4.27	7.17	74.6	32.9	66.5	18.1	0.624	0.08588	0.00691	2.321	0	0	0	0	0	0	0.498	0	0	0	0	0.11588	0.09	0.00691	1.828	0.182	0.017	0	0.681	0
DEN/RMCH/19/101	Male	35	8	52	56	0	DF	Secondary	2.87	Positive	DF	DF	R	1	92.7	98.1	8.44	97.6	92.1	8.24	9.7	71.1	10.6	88.9	6.37	0.63	8.11	0	1.472	0	0	0	0	0	0	0.562	0	0	0.08	0	0.07	8.03	0	0.84	0.89	0.079	0	1.24	0
DEN/RMCH/19/102	Female	63	3	165	115	0	DF	Primary	2.55	Positive	DF	DF	R	1	86	94.5	42.8	97.6	91.7	9.62	9.01	58.6	17.7	81.7	6.98	3.334	1.614	0.094	5.41	0	0	0.065	0	0.032	0.032	3.04	0	0	0.032	0	0.154	1.514	0.029	2.24	1.301	0.037	0.036	3.896	0
DEN/RMCH/19/103	Female	25	3	29	22	0	DF	Secondary	2.31	Positive	DF	DF	R	1	89.8	96.1	7.62	93.2	94.9	17.2	10.3	54.8	6.41	93.5	4.02	2.46	5.889	0.25	4.926	0	0	0.032	0	0.032	0	2.31	0	0	0.19	0	0.095	5.669	0.22	2.366	1.437	0.075	0.2	2.9	0
DEN/RMCH/19/104	Female	23	3	18	17	0	DF	Secondary	2.2	Positive	DF	DF	R	1	89.4	96.3	36.8	97.7	92	12.1	4.35	77	4.6	95.2	7.43	4.55	4.995	0	8.44	0	0	0.072	0	0	0	4.28	0	0	0.14	0	0.202	4.812	0	3.95	0.564	0.059	0	2.4	0
DEN/RMCH/19/105	Female	19	3	297	156	0	DF	Secondary	2.76	Positive	DF	DF	R	1	91.1	99.6	29.2	95.1	75.1	13.6	5.79	61.4	15.1	84.2	18.5	4.603	0	0.027	7.348	0	0	0	0	0	0	4.62	0	0	0	0	0	0	0.027	2.728	1.371	0	0.01885	4.05	0
DEN/RMCH/19/106	Male	21	4	53	22	0	DF	Secondary	0.26	Negative	DF	DF	R	1	93.8	99.6	28	97.5	79.4	15.4	3.2	68.6	8.06	91.6	14.4	3.29	0	0	7.12	0	0	0	0	0	0	3.041	0	0	0	0	0.251	0	0	4.08	0.645	0	0.005	1.5016	0
DEN/RMCH/19/107	Female	37	3	1083	468	0	SD	Secondary	2.95	Positive	SD	DF	R	3	92.4	99.7	19.3	98	74.7	20.3	4.16	60	11.6	87.9	18.6	2.117	0.042	0	4.06	0	0	0	0	0	0	2.077	0	0	0	0	0.046	0.042	0	2	0.128	0.0074	0.004	1.0914	0
DEN/RMCH/19/108	Male	19	7	747	293	0	DFWS	Secondary	3.06	Positive	DFWS	DF	R	2	91.1	98.4	38.7	97.5	85.6	15	3.81	75.4	27.7	71.5	9.78	1.131	0.231	0	3.5	0	0	0	0	0	0	1.031	0	0	0.013	0	0.097	0.216	0	2.452	0.286	0.05	0	0.75	0
DEN/RMCH/19/109	Female	31	5	86	76	0	DFWS	Secondary	2.54	Positive	DFWS	DF	R	2	91.2	99.5	32.3	96.6	79	5.84	6.77	80.8	14.1	85.4	17.5	0.59	0.02312	0.00421	1.602	0	0	0	0	0	0	0.56	0	0	0	0	0.034	0.02312	0.00421	1.052	0.101	0	0	0.43	0
DEN/RMCH/19/110	Male	45	7	137	137	0	DF	Secondary	2.64	Positive	DF	DF	R	1	80.6	98.8	36.5	92.8	75.1	13.1	3.99	75.5	7.74	91.9	15	0.368	0.09453	0	1.495	0	0	0	0	0	0	0.369	0	0	0	0	0	0.1	0	1.137	0.012	0.01225	0	0.359	0
DEN/RMCH/19/111	Male	22	8	136	54	0	DFWS	Secondary	2.82	Positive	DFWS	DF	R	2	87	98	24.3	97.5	82.3	6.3	2.75	82.1	27.2	72.1	13.5	0.606	0.723	0.003	2.67	0	0	0	0	0	0	0.66	0	0	0.021	0.021	0	0.703	0	1.97	0	0.038	0.013	0.6	0
DEN/RMCH/19/112	Female	33	5	118	58	0	DFWS	Secondary	1.98	Positive	DFWS	R	na	2	95.4	99.7	31.1	99.3	89.6	1.48	5	80.5	26.8	71.8	7.98	2.888	0.04904	0.00604	3.384	0	0	0.00614	0	0	0	2.826	0	0	0.012	0.00614	0.05	0.03104	0.00018	0.528	1.111	0	0	1.424	0
DEN/RMCH/19/113	Female	45	5	NA	NA	0	DFWS	Secondary	1.3	Positive	DFWS	DF	R	2	84.8	99.8	21	97	83.9	8.23	8.18	70.9	33.9	64.7	10.9	2.032	0.018	0.00372	4.281	0	0	0.00977	0	0	0	1.99	0	0	0	0	0.031	0.008	0.00372	2.281	0.67	0	0.03701	1.488	0
DEN/RMCH/19/114	Female	21	5	76	34	0	DFWS	Secondary	0.23	Negative	DFWS	DF	R	2	81	99.8	21.1	97.4	81.7	5.69	6.01	68.8	22.2	77.4	10.7	0.848	0	0.014	1.5	0	0	0	0	0	0	0.829	0	0	0	0	0.017	0.014	0.014	0.704	0.233	0	0.038	0.71	0
DEN/RMCH/19/115	Female	22	4	140	92	0	DFWS	Primary	0.31	Negative	DFWS	DF	R	2	77.2	98	32.4	98.2	88.7	11.3	7.95	69.7	7.32	92.6	9.07	2.648	0.075	0.3	3.54	0	0	0	0	0.042	0	2.478	0	0	0	0.021	0.13	0.089	0.23	1.004	0.618	0	0.063	0.82	0
DEN/RMCH/19/116	Male	43	4	1924	740	0	SD	Secondary	0.32	Negative	SD	SD	R	3	89.1	99.1	15	93.9	73.3	2.86	4.22	44	42	57.5	23.8	0.85	0.051	0.11	3.111	0	0	0	0	0	0	0.8	0	0	0	0.017	0.051	0.051	0.093	2.291	0.414	0.022	0.087	1.46	0
DEN/RMCH/19/117	Male	20	4	109	56	0	DFWS	Secondary	0.27	Negative	DFWS	DF	R	2	85	99.7	24.3	98.5	79.6	5.24	8.3	71.9	22.7	76.5	11.3	0.55	0.00523	0.032	1.127	0	0	0.00533	0	0	0	0.53423	0	0	0	0	0.008	0	0.032	0.583	0.05	0	0.044	0.37	0
DEN/RMCH/19/118	Female	20	5	134	83	0	DF	Primary	0.33	Negative	DF	DF	R	1	87.5	99.5	34.6	99.1	91.3	8.23	5.18	78.5	10.4	89.2	7.23	5.318	0.096	0	7.17	0	0	0.014	0	0.009	0	5.216	0	0	0.014	0	0.082	0.068	0	1.926	0.539	0.029	0.011	1.476	0
DEN/RMCH/19/119	Male	26	2	NA	NA	0	DFWS	Primary	0.19	Negative	DF	DFWS	R	4	92.6	98.5	28.3	98.9	90.1	8.02	6.95	69.2	12.7	86.8	9.37	2.324	0.05829	0.02529	3.628	0	0	0.00824	0	0	0	2.255	0	0	0.00824	0	0.06	0.04129	0.02529	1.353	0.559	0.00823	0.02894	1.27	0
DEN/RMCH/19/120	Male	22	8	165	99	0	DFWS	Primary	2.26	Positive	DFWS	DF	R	2	93.2	99.8	29.6	98.5	77.7	7.25	4.76	72.4	17.1	82.3	15.8	2.422	0.142	0.06298	5.448	0	0	0	0	0	0	2.214	0.00884	0.00884	0.018	0.00884	0.208	0.112	0.03598	3.194	0.77	0.068	0.034	1.112	0
DEN/RMCH/19/121	Male	22	2	60	84	2	DFWS	Secondary	2.21	Positive	DFWS	DF	R	2	92.1	99.7	8.97	98.9	82	16.3	10.4	66.4	12.4	87.3	5.05	2.41	0.088	0.56	4.15	0	0	0	0	0.029	0	2.38	0	0.029	0	0	0	0.059	0.5	1.74	0.551	0	0.775	1.27	0
DEN/RMCH/19/122	Female	40	2	18	15	0	DF	Secondary	2.77	Positive	DF	R	na	1	96.8	99.8	30.1	98.6	90	6.95	21	66.5	10.6	89.1	9.29	1.179	0.013	1.15315	2.038	0	0	0	0	0	0.014	1.01	0	0	0	0.014	0.159	0.013	1.13315	1.018	0.39	0	1.468	1.287	0
DEN/RMCH/19/123	Male	18	2	22	11	0	DF	Secondary	2.92	Positive	DF	DF	R	1	94.1	99.6	25.9	97.7	76.5	6	9.4	79.2	13.7	85.7	22.9	2.6	0.02	1.72	5.409	0.011	0	0.011	0.011	0.024	0.022	2.27	0	0	0	0.065	0.25	0.01	1.6	3.05	0.45	0.096	2.957	0.96	0
DEN/RMCH/19/124	Female	49	2	84	65	0	DF	Secondary	3	Positive	DF	R	na	1	99.2	90.5	22.5	98.2	87.9	18	6.12	65.9	14	85.5	10.5	2.76	0.005	0.313	3.703	0	0	0	0	0	0	2.587	0	0	0	0.028	0.173	0.005	0.293	1.097	0.29529	0.00629	0.463	1.108	0
DEN/RMCH/19/125	Female	23	3	1074	772	0	SD	Secondary	2.94	Positive	SD	DF	R	3	95.2	99.9	40.4	98.5	83.3	7.91	10.6	66.8	8.33	91.2	9.75	1.138	0.00905	0.7	2.122	0	0	0	0	0.019	0.00631	1.028	0	0	0.0021	0.00631	0.08907	0.00705	0.67	1.064	0.404	0.012	0.69	0.82456	0
DEN/RMCH/19/126	Female	66	4	50	22	0	DFWS	Secondary	0.27	Negative	DFWS	DF	R	2	90.4	99.5	21.8	98.4	74.1	9.75	2.84	77.1	5.75	94.1	25.3	20.96	0	3.01	25.87	0	0	0	0	0.6	0	20.3	0	0	0	0	0.06	0	2.41	4.95	2.325	0.08	2.907	6.38	0
DEN/RMCH/19/127	Male	25	5	64	34	0	DF	Primary	0.21	Negative	DF	R	na	1	91.3	98.9	29.2	98.4	95.8	8.92	14.1	71.4	11.4	86.8	3.53	1.918	0.011	0.23065	4.636	0	0	0	0	0.014	0	1.88	0	0	0.01477	0.00716	0.03365	0	0.21688	2.725	0.153	0	0.103	1.22	0
DEN/RMCH/19/128	Male	41	2	193	81	0	DF	Secondary	0.19	Negative	DF	DF	R	1	90.5	99.7	9.25	98.1	73.3	7.68	13.3	50.8	14.1	84.3	12.6	2.15	0.024	0.058	4.05	0	0	0	0	0	0	1.84	0	0	0	0	0.31	0.059	0.058	2.25	0.493	0.101	0.26	1.49	0
DEN/RMCH/19/129	Female	37	4	78	44	0	DF	Secondary	0.08	Negative	DF	R	na	1	93	99.6	28.1	98.2	81.7	12.6	9.34	70.3	6.6	92.5	14.8	0.898	0	0.005	2.1	0	0	0	0	0	0	0.872	0	0	0	0	0.023	0	0.005	1.22	0.07	0.024	0.01159	0.593	0
DEN/RMCH/19/130	Male	28	3	419	411	0	DFWS	Primary	0.12	Negative	DFWS	DF	R	2	93.4	99.8	39	98.4	82.1	7.01	5.48	64.3	15.4	83.9	16.3	0.764	0.052	0	2.171	0	0	0	0	0	0	0.755	0	0	0.0007	0	0.01	0.052	0	1.418	0.117	0.028	0.005	0.5148	0
DEN/RMCH/19/131	Male	23	10	263	90	0	DF	Primary	2.8	Positive	DF	R	na	1	94.1	98.8	34.1	98.6	86.1	8.14	5.6	72.9	32.4	66.5	8.92	0	0	0	3.03	0.23	0.11	7.05	0	0	0.012	0.018	0	3.108	0	0	0.01967	0	0.025	0.185	0.649	0.028	0.423	3.15	0
DEN/RMCH/19/132	Male	27	3	1840	871	0	SD	Secondary	1.4	Positive	SD	DF	R	3	94.1	99.7	33.9	98.4	78.8	6.85	4.14	68.9	15.8	83.1	14.9	0	0	0	1.585	0	0.77	3.257	0	0	0	0	0.00942	1.52173	0.039	0.00942	0.00942	0	0	0	0.274	0.023	0.982	1.13194	0
DEN/RMCH/19/133	Female	18	3	59	20	0	DF	Secondary	3.2	Positive	DF	DF	R	1	94.2	99.7	28.9	98.7	86.2	11.6	12	68.5	14.2	84.7	13	0	0	0	0.794	0	0.759	2.09	0	0	0	0	0	0.76	0.05	0	0.00628	0	0	0	0.199	0	0.708	1.2	0
DEN/RMCH/19/134	Male	70	10	27	10	0	DF	Secondary	0.3	Negative	DF	DF	R	1	87.6	98.7	7.99	98.8	82	7.33	4.62	74.4	5.45	93.7	17	0.57	0.24	0.41	0.64	0.07	3.33	2.96	0	0	0	0	0	0.7	0	0	0.05	0	0.05	0.02	0.135	0	1.295	0.842	0
DEN/RMCH/19/135	Male	39	4	34	19	0	DFWS	Secondary	0.6	Negative	DFWS	R	na	2	93.8	99.2	38.6	93	70.1	10.3	8.77	69	17.6	82	29.2	0.32	1.25	1.45	1.77	0	0.95	4.24	0	0	0	0	0	1.73498	0.014	0	0.018	0.00357	0.001	0	0.456	0	0.852	1.75537	0
DEN/RMCH/19/136	Male	26	4	413	298	0	DFWS	Secondary	0.9	Negative	DFWS	R	na	2	93.8	99.3	30.5	97.4	92.1	7.02	8.22	65.1	19.3	79.9	4.5	0.73	2.26	2.53	3.57	0.03	3.15	7.22	0	0	0.013	0	0	3.426	0.058	0.00631	0.088	0	0.01055	0	0.771	0.008	2.945	3.271	0
DEN/RMCH/19/137	Male	26	4	101	42	0	DFWS	Secondary	0.3	Negative	DFWS	R	na	2	92.1	99.6	15.8	98.9	78.4	11.1	4.49	57.4	25	75.4	19.9	0	0	0	0.67	0.033	0.74	1.843	0	0	0	0	0	0.63	0.037	0	0	0	0.018	0.015	0.053	0.00986	0.38382	0.44	0
DEN/RMCH/19/138	Female	38	4	148	133	0	DFWS	Secondary	1.2	Positive	DFWS	R	na	2	83.5	99.8	43.2	97.8	74.3	4.71	7.59	69.7	19.7	79.5	10.5	0.29	0	0.19	0.974	0.04388	0.598	2.587	0	0	0	0	0	0.93	0.037	0	0.00877	0	0.00877	0.03488	0.263	0.053	0.47	1.083	0
DEN/RMCH/19/139	Male	32	4	199	86	0	DFWS	Secondary	1.4	Positive	DFWS	R	na	2	94.5	98.7	46.4	98.7	73.6	15.1	5.44	67.4	2.59	85.5	21.9	5.81	1.72	2.43	4.121	0.142	0	6.96	0	0	0	0	0.012	4.03	0.076	0	0	0	0	0.142	0.649	0	0.014	1.89	0
DEN/RMCH/19/140	Male	28	3	257	152	0	SD	Primary	1.1	Positive	SD	R	na	3	96.9	66	33	98.5	79.3	5.5	1.95	62.8	37.3	58.9	14.1	0	0	0	2.666	0.07	0	4.66	0	0	0	0	0	2.339	0.348	0	0	0	0	0.11	0.53	0.03	0.02	1.74	0
DEN/RMCH/19/141	Female	19	3	136	64	0	DF	Primary	1.3	Positive	DF	DF	R	1	92.6	99.5	17.7	99.3	84.3	10.6	3.74	65.7	14.2	84.6	14.6	0	0	0	2.672	0.01	2.74	4.58	0	0	0.013	0.013	0	2.467	0.041	0	0.13	0	0	0.01	0.416	0.037	1.334	1.144	0
DEN/RMCH/19/142	Female	25	4	132	69	0	DFWS	Primary	0.4	Negative	DFWS	DF	R	2	95.5	99.5	43.2	98.5	87.7	7.88	3.34	77.1	9.04	90.4	10	0	0	0	9.276	0.056	3.96	12.68	0	0	0	0	0	8.726	0.11	0	0.45	0	0	0.056	1.336	0	3.516	3.849	0
DEN/RMCH/19/143	Male	19	8	62	44	0	DFWS	Secondary	1	Equivocal	DFWS	DF	R	2	95.4	99.9	38.8	98.6	86.9	6.44	5.44	61.4	18.9	79.2	10.5	0	0.18	0.24	2.162	0	0.21	5.14	0	0	0	0	0	2.12	0.025	0	0.028	0	0	0	0.323	0.00428	0.1	1.81	0
DEN/RMCH/19/144	Male	24	2	162	120	0	DF	Secondary	0.3	Negative	DF	R	na	1	94.3	99.7	42.5	98.6	79.5	13.7	11.4	66	20.3	78.3	6.38	1.1	0.19	0.3	0.88041	0.038	0.087	2.81361	0	0	0.00874	0	0	0.81	0.06041	0	0	0	0.00874	0.021	0.259	0.033	0.012	1.74	0
DEN/RMCH/19/145	Male	45	7	87	114	0	DFWS	Secondary	0.3	Negative	DFWS	R	na	2	94.9	99.7	17.5	98.8	84.6	9.93	5.73	55.9	15.7	82	14.6	0	0	0	0.35	0.011	0.117	0.847	0	0	0	0	0	0.33	0.022	0	0	0	0	0.011	0.13479	0	0.13	0.4	0
DEN/RMCH/19/146	Female	60	4	101	73	0	DFWS	Secondary	0.3	Negative	DFWS	DF	R	2	92.7	99.7	15.4	98.7	78.9	8.58	4.96	73.5	32.1	65.9	16.8	0	0.44	0.34	0.662	0.094	0.27	2.784	0	0	0	0	0	0.614	0.048	0	0	0	0	0.094	0.231	0.051	0	1.12	0
DEN/RMCH/19/147	Male	30	6	39	185	0	DFWS	Secondary	0.7	Negative	DF	DFWS	R	4	92.5	99.5	26.9	98.7	86.7	11	8.39	71.9	13	87.1	10.4	0.2	0.19	0	0.569	0.046	0.03	2.758	0	0	0.00436	0	0	0.31	0.239	0	0.00436	0	0.00871	0.049	0.39007	0.008	0.19007	1.33	0
DEN/RMCH/19/148	Male	20	3	63	20	0	DF	Primary	0.6	Negative	DF	R	na	1	92.8	98.6	30.2	98.4	88.4	13.7	15	56.3	22.3	78.2	7.85	0	0	0	0.453	0.044	0	3.84	0	0	0	0	0	0.25	0.203	0	0	0	0	0.044	0.336	0.009	0.03	2.83	0
DEN/RMCH/19/149	Female	43	3	64	48	0	DF	Secondary	0.2	Negative	DF	R	na	1	95.5	99.8	35.7	98.2	89.8	6.77	7.9	81.7	15.7	82.8	8.1	0	0.05	0	3.708	0.014	0	6.473	0	0	0	0.00336	0	3.68	0.025	0	0.01	0	0	0.011	0.88126	0	0.001	2.66	0
DEN/RMCH/19/150	Male	24	7	21	70	0	DF	Secondary	0.3	Negative	DF	R	na	1	90.3	99.4	28.4	97.4	83.9	10.9	8.54	72.4	13.9	84.5	15	0.9	1.89	2.3	1.39	0.044	0	1.976	0	0	0	0	0	0.53	0.86	0	0	0	0	0.054	0.679	0	0.0142	0.553	0
DEN/RMCH/19/151	Female	36	5	179	92	0	DFWS	Secondary	0.2	Negative	DFWS	R	na	2	92.1	99.1	31.7	98.4	74.2	4.31	6.05	77.2	16	83	23.4	0	0.23	0.05	0	0	0.015	0.457	0	0	0	0	0	0.15	0	0	0	0	0.00539	0	0	0.032	0.007	0.268	0
DEN/RMCH/19/152	Male	25	5	NA	NA	0	DFWS	Secondary	2.2	Positive	DFWS	R	na	2	91.8	99.2	16.6	97.4	88.5	9.58	9.13	68.8	13.6	84.1	10.7	0	2.1	2.13	3.3	0.049	0.153	7.54	0	0	0	0	0	3.25	0.054	0	0	0	0	0.054	0.56	0.1	0.448	3.949	0
DEN/RMCH/19/154	Male	28	5	1300	401	0	SD	Secondary	1	Equivocal	SD	R	na	3	92.6	99.8	24.7	97.4	56.1	3.17	4.25	76.1	31.7	64.1	39.4	0.29	0.17	0	0.23	0	0.25	1.977	0	0	0	0	0	0.23	0	0.00978	0	0	0.01	0	0.041	0	0.16	0.45	0
DEN/RMCH/19/155	Male	26	4	231	104	0	DFWS	Secondary	0.2	Negative	DFWS	R	na	2	93.5	99.8	17.7	98.3	83.2	12.2	3.96	61.1	20.4	79.1	12.4	2.791	0.21	0.54	5.34	0	0	0.019	0.019	0.019	0	2.7	0	0	0.039	0.019	0.041	0.14	0.5	2.54	0.37	0.011	0.62	1.275	0
DEN/RMCH/19/156	Female	46	10	271	168	0	DF	Secondary	0.2	Negative	DF	DF	R	1	94.4	99.8	46.1	96.3	80.9	5.82	5.31	82.7	19	80.3	16.6	1.09	0	0.055	3.553	0	0	0.00322	0	0.00322	0	1.07425	0	0.00322	0.00322	0	0.01	0	0.048	2.478	0.072	0	0.081	0.74452	0
DEN/RMCH/19/157	Male	48	7	22	26	2	SD	Secondary	0.6	Negative	SD	D	na	4	93.1	99.3	5.6	97.2	69.7	19.8	6.34	44.8	7.46	86.5	29.1	1.17	0	0.092	3.08	0	0	0	0	0	0	0.78	0	0	0	0.018	0.39	0	0.082	2.28	0.633	0.026	0.28	1.841	0
DEN/RMCH/19/158	Female	60	3	213	107	0	DFWS	Secondary	0.3	Negative	DFWS	DF	R	2	91.1	97.5	13	98.2	82.1	7.1	7.19	72	27.1	71.5	12.5	5.44	0.009	0.07	10.44	0	0	0	0	0	0	4.945	0	0	0.026	0	0.5	0	0.07	5.49	0.937	0	0.169	3.62	0
DEN/RMCH/19/159	Male	37	4	105	30	0	DFWS	Secondary	0.2	Negative	DFWS	R	na	2	92.2	99.8	3.64	99	76.6	9.11	3.2	74	17.1	81.5	9.95	3.48	0	0	6.8	0	0	0	0	0	0	3.48	0	0	0	0	0	0	0	3.33	0.36	0	0.071	1.71	0
DEN/RMCH/19/160	Male	46	3	170	156	0	DF	Secondary	1.7	Positive	DF	DF	R	1	94.6	98.5	26.2	99	91.4	3.54	15.8	75.7	28.6	70	8.12	0.716	0	0.038	2.221	0	0	0.00338	0	0	0	0.71	0	0	0.00338	0	0.003	0	0.041	1.504	0.04	0	0.065	1.1	0
DEN/RMCH/19/161	Male	35	3	NA	NA	0	DFWS	Primary	1.5	Positive	DFWS	R	na	2	94.4	99.6	24.5	98.9	91.1	20.3	8.34	51.8	11.1	88.3	7.55	2.812	0.002	0	4.66	0	0	0	0	0	0	2.799	0	0	0.00029	0	0.013	0.007	0	1.856	0.91211	0.00524	0	2.68474	0
DEN/RMCH/19/162	Male	26	5	420	290	0	DFWS	Secondary	0.2	Negative	DFWS	R	na	2	91.9	98.7	23.5	98.6	85.7	5.22	10.2	69.7	32.9	65	10.1	1.822	0.942	0.03953	5.311	0	0	0	0.00652	0	0	1.76353	0	0.00652	0.00652	0.013	0.055	0.922	0.026	3.527	0.574	0.066	0.02	3.32	0
DEN/RMCH/19/163	Male	25	3	83	51	0	DFWS	Primary	0.6	Negative	DFWS	DF	R	2	95.3	99.7	26.7	98.2	87.8	8.41	10.4	69.5	22	76.8	7.51	1.82097	0.016	0.03697	3.88	0	0	0	0	0	0	1.74	0	0	0.00765	0	0.07497	0.009	0.03697	2.13	0.466	0.074	0	1.59	0
DEN/RMCH/19/164	Female	45	7	194	70	0	DFWS	Primary	1	Equivocal	DFWS	R	na	2	95.4	99.9	29.9	98.9	90.5	8.21	8.38	49.1	15.7	84.2	7.78	1.801	0.022	0.057	4.7	0	0	0	0	0	0	1.671	0	0	0.00555	0.00555	0.131	0.017	0.052	3.026	0.169	0	0.18	0.68	0
DEN/RMCH/19/165	Male	86	1	126	86	0	DF	Primary	1.3	Positive	DF	R	na	1	93.7	99.7	26	98.9	73.7	15.5	7.64	55.8	13.5	85.7	21.8	1.852	0.037	0.0376	4.518	0	0	0	0	0.00488	0	1.8536	0	0	0.00976	0	0	0.028	0.0326	2.644	0.172	0	0.069	1.498	0
DEN/RMCH/19/166	Male	25	4	142	66	0	DFWS	Primary	0.3	Negative	DFWS	R	na	2	95.3	99.2	38.3	98.6	82.4	6.85	6.96	78.3	14.9	83.9	10.7	1.227	0	0.033	2.512	0	0	0	0	0	0	1.18618	0	0	0	0	0.043	0	0.033	1.333	0.287	0	0.03081	0.9	0
DEN/RMCH/19/167	Female	19	4	37	13	0	DF	Primary	0.4	Negative	DF	R	na	1	93.3	99.5	39.5	98.7	85.8	8.03	6.42	80.1	9.13	90.6	13	1.447	0.07257	0.052	3.89	0	0	0	0	0	0	1.295	0	0	0.00737	0	0.153	0.06557	0.052	2.58	0.44357	0.046	0.026	0.9	0
DEN/RMCH/19/168	Male	35	4	257	130	0	DFWS	Primary	0.4	Negative	DFWS	R	na	2	91.9	99.5	29.7	99	81.2	10.3	6.56	63.4	15.4	83.8	16.5	0.22302	0.00171	0.074	0.909	0	0	0	0	0	0	0.18	0	0	0	0	0.04102	0.00171	0.074	0.729	0.10669	0.02669	0.23	0.25669	0
DEN/RMCH/19/169	Male	21	5	52	29	0	SD	Primary	0.4	Negative	SD	DFWS	R	3	92.2	99.4	32.5	99.2	87	5.17	3.62	81.2	11.2	88.1	12	0.953	0.097	0.17	2.563	0	0	0.00761	0.00761	0.00761	0.023	0.80428	0.00761	0	0.004	0.00761	0.099	0.073	0.12	1.72	0.22	0.018	0.15511	0.575	0
DEN/RMCH/19/170	Male	21	4	747	393	0	DFWS	Primary	0.5	Negative	DFWS	DF	R	2	96.5	99.8	21.7	99.2	80.2	5.65	5.57	81.1	22.2	76.2	16	1.224	0.043	0.14	2.4	0	0	0	0	0	0	1.2	0	0	0	0	0.04	0.043	0.179	1.22	0.178	0	0.37	1.094	0
DEN/RMCH/19/171	Female	40	7	186	84	0	DFWS	Primary	0.3	Negative	DFWS	DF	R	2	93.5	99.7	33.5	98.1	77.7	10.9	4.15	76.2	16.9	82.4	12.9	4.214	0.05	0.12	7.77	0	0	0	0.0089	0	0.0089	4.03	0	0	0.007	0	0.164	0.04	0.161	3.78	0.348	0.049	0.18553	1.987	0
DEN/RMCH/19/172	Male	55	10	126	51	0	DFWS	Primary	0.4	Negative	DFWS	DF	R	2	93.3	99.5	33.7	97.4	81.5	12.3	8.87	60.7	17.6	81.7	15.5	3.7	0	0.47	9.35	0	0	0.019	0.00966	0	0.00966	3.663	0	0	0.048	0.058	0	0	0.4	5.56	0.478	0.061	0.96	2.50118	0
DEN/RMCH/19/173	Male	23	3	101	116	0	DF	Primary	0.4	Negative	DF	R	na	1	95.2	99.9	44.7	98.9	85.6	9.06	3.95	75	8.51	91.3	12.2	0.715	0	0.368	2.488	0	0	0	0	0	0	0.69	0	0	0.00348	0.021	0.03	0	0.348	1.768	0.083	0.014	0.31265	0.43449	0
DEN/RMCH/19/174	Male	36	4	120	51	0	DFWS	Primary	1.1	Positive	DFWS	DF	R	2	93.1	99.9	24.8	99.3	65.8	5.65	6.52	77.9	15.3	84.3	25.9	0.19	0.035	0.348	0.917	0	0	0	0	0	0.00435	0.16	0	0	0.00435	0	0.026	0.031	0.353	0.762	0.026	0.02801	0.49	0.24	0
DEN/RMCH/19/175	Male	47	5	121	64	0	DF	Primary	0.7	Negative	DF	DF	R	1	91.1	99.5	46.7	98.7	85.8	5.85	8.92	75.6	32.6	66.7	10.3	4.524	0.124	1.703	6.783	0.00609	0	0.012	0	0.091	0.018	3.963	0	0.018	0.012	0.061	0.431	0.074	1.503	2.64	0.971	0	2.54	3.454	0
DEN/RMCH/19/176	Female	25	1	NA	NA	0	DF	Primary	1.6	Positive	DF	R	na	1	93.9	99.7	18.8	97.9	88.4	12.1	7.67	70.6	10.7	88.2	10.2	1.65	0.066	0	3.14	0	0	0	0	0	0	1.62	0	0	0	0.033	0.033	0.066	0	1.49	0.45	0	0.048	1.62	0
DEN/RMCH/19/177	Male	39	1	73	19	0	DF	Primary	0.3	Negative	DF	R	na	1	91.2	97.9	21.7	98.8	74.1	8.22	5.33	73.7	14.4	85.2	17.4	1.683	0	0.034	3.29	0	0	0	0	0	0	1.701	0	0	0	0	0	0	0.034	1.593	0.203	0	0.06	1.12	0
DEN/RMCH/19/178	Female	50	4	87	87	0	DF	Primary	2.2	Positive	DF	R	na	1	95.1	99.5	40	98.8	90	20	7.54	68.3	7.28	92.3	9.07	1.81	0.02	0	3.828	0	0	0.015	0.00738	0.00738	0	1.746	0	0	0	0	0.04	0.016	0	2.076	0.272	0.044	0.047	1.45477	0
DEN/RMCH/19/179	Female	33	4	103	29	0	DF	Primary	2.5	Positive	DF	R	na	1	93.2	99.9	36.5	98.8	75.9	4.67	4.67	87.1	16.6	82.1	19.2	1.801	0.007	0.009	3.145	0	0	0	0	0	0	1.78352	0	0	0.00432	0	0.026	0.009	0.009	1.361	0.09	0	0.053	0.73265	0
DEN/RMCH/19/180	Male	26	1	20	20	0	DFWS	Primary	0.4	Negative	DFWS	R	na	2	95.5	99.9	32.6	99	83.2	13.1	4.29	74.9	21.9	77.3	10.3	1.468	0.034	0.15252	2.31	0	0	0	0	0	0	1.318	0	0	0	0	0.15	0.034	0.15252	0.993	0.173	0.00974	0.063	0.50668	0
DEN/RMCH/19/181	Female	48	5	309	118	0	DFWS	Primary	1.1	Positive	DFWS	DF	R	2	95.1	99.9	14.7	98.7	82.5	6.86	4.42	67.7	26.8	72.1	13.2	0.82	0.13	0.18	1.74	0	0	0.014	0	0	0	0.75	0	0	0	0	0.057	0.11	0.18	0.98	0.1	0.013	0.088	0.42	0
DEN/RMCH/19/182	Male	24	3	48	50	0	DF	Primary	0.5	Negative	DF	R	na	1	96.3	99.7	32.7	99	88.8	16.3	11.6	55.9	12.4	87	8.1	2.92	0.036	0.001	5.446	0	0	0	0	0	0.00695	2.898	0	0	0.01107	0	0.017	0.025	0	2.541	0.705	0.00361	0.026	3.14507	0
DEN/RMCH/19/183	Female	44	7	NA	NA	0	DF	Primary	0.2	Negative	DF	R	na	1	93.3	99.7	36.5	98.7	71.4	5.67	13.4	71.2	22.9	76	9.76	1.05092	0.014	0.06246	2.826	0	0	0	0	0.00216	0	1.02	0	0	0	0.00216	0.02092	0.014	0.05846	1.796	0.365	0	0.105	1.8	0
DEN/RMCH/19/184	Male	18	5	94	67	0	DFWS	Primary	0.2	Negative	DFWS	R	na	2	96.9	99.9	65.3	98.9	87.1	9.28	4.81	80.5	13.7	85.9	11.8	1.54	0	0.034	3.636	0	0	0	0	0	0	1.537	0	0	0.00538	0	0.007	0	0.034	2.093	0.269	0.00288	0	0.988	0
DEN/RMCH/19/185	Male	20	3	74	55	0	DF	Primary	0.2	Negative	DF	DF	R	1	93.6	99.7	28.1	98.6	89	8.5	5.22	75.8	7.97	91.6	9.76	1.293	0.078	0.00032	3.56	0	0	0	0	0	0	1.268	0	0	0.001	0	0.025	0.08	0.00032	2.295	0.12	0.022	0.016	0.77495	0
DEN/RMCH/19/186	Female	35	3	41	17	0	DFWS	Secondary	0.6	Negative	DFWS	R	na	2	92.2	99.6	16.8	98.3	84.2	6.82	3.5	74.2	19.2	80.1	14.3	6.23	0.056	0	9.64	0	0	0	0	0	0	6.21	0.057	0	0	0	0.02	0.003	0	3.36	0.7	0	0.033	2.09	0
DEN/RMCH/19/187	Female	19	4	62	25	0	DFWS	Secondary	0.5	Negative	DFWS	R	na	2	93.4	99.6	42.1	98.4	89	9.02	4.49	72.6	13.3	86.1	7.69	1.9	0.044	0.03058	4.608	0	0	0.00785	0	0	0	1.87	0	0	0.016	0.00785	0.024	0.018	0.02258	2.708	0.239	0	0.077	1.1	0
DEN/RMCH/19/188	Male	22	2	69	56	0	DF	Primary	2	Positive	DF	R	na	1	93.6	99.8	21.6	96.2	77.5	2.69	5.59	38.8	36.2	62.7	17.5	0.27	0.018	0.03	1.07383	0	0	0	0	0	0	0.25	0.00609	0	0	0.00609	0.018	0.012	0.018	0.81383	0.26	0.02	0.018	0.67	0
DEN/RMCH/19/189	Male	31	4	88	79	0	DFWS	Primary	1.16	Positive	DFWS	R	na	2	94.9	99.4	39.1	98.6	84.1	16.4	10.9	62.4	12.3	87.4	15	1.86355	0	0	4.298	0	0	0	0	0	0	1.81355	0	0	0.00691	0	0.048	0	0	2.491	0.34464	0.047	0	1.734	0
DEN/RMCH/19/190	Male	19	4	85	53	0	DFWS	Primary	0.9	Negative	DFWS	R	na	2	94.1	99.6	31.7	99.2	92.4	5.28	3.14	69.6	23.2	76.1	6.47	2.3	0	0	3.849	0	0	0	0	0	0	2.3	0	0	0	0	0	0	0	1.549	0.55	0.017	0	1.128	0
DEN/RMCH/19/191	Male	42	7	45	30	0	DFWS	Primary	1.07	Equivocal	DFWS	R	na	2	93.7	99.7	17.4	98.5	91.5	14.9	8.33	52	14.6	84.9	7.37	0.83454	0	0	1.542	0	0	0	0	0	0	0.84	0	0	0	0	0	0	0	0.713	0.23558	0.02158	0	0.627	0
DEN/RMCH/19/192	Male	53	5	414	171	0	DF	Primary	2.2	Positive	DF	R	na	1	94.4	99.8	21.1	98.7	80.4	4.47	2.39	65	18.7	80.7	13.4	2.062	0.069	0.01	3.491	0	0	0	0	0	0	2.15	0	0	0	0	0	0.069	0.01	1.341	0.54	0.022	0	1.1	0
DEN/RMCH/19/193	Male	26	4	289	129	0	DFWS	Primary	1.6	Positive	DFWS	R	na	2	93	99.5	28.6	98.4	85.3	9.53	9.15	56.1	29.4	69.5	11.4	0.662	0	0.01703	1.834	0	0	0	0	0	0	0.65	0	0	0	0.00339	0.016	0.0011	0.01403	1.19	0.11	0	0.065	0.72	0
DEN/RMCH/19/194	Male	26	5	65	111	0	DF	Primary	0.84	Negative	DF	R	na	1	95	99.3	48.4	98.5	90.1	7.24	8.57	64.7	12.7	86.8	8.68	0.544	0.034	0.091	1.38	0.00899	0	0	0	0.00899	0	0.52	0	0	0.018	0	0.001	0.007	0.071	0.83	0.027	0	0.085	0.349	0
DEN/RMCH/19/195	Male	27	3	81	38	0	DFWS	Primary	0.64	Negative	DFWS	R	na	2	91.8	99.7	33.6	97.5	82.1	3.95	8.11	67.3	31.2	67.8	9.79	0.665	0.011	0.52	2.605	0	0	0	0	0	0	0.62	0	0	0.002	0	0.044	0.009	0.52	1.99	0.49	0.046	0.138	1.08	0
DEN/RMCH/19/196	Female	21	4	154	56	1	DFWS	Primary	1.76	Positive	DFWS	R	na	2	93.7	99.7	39.5	96	94.4	5.92	7.77	59.9	24.2	74.9	4.39	0.59191	0	0.16	1.94191	0	0	0	0	0	0	0.58	0	0	0	0	0.00891	0	0.16	1.36	0.2	0.022	0.029	0.68	0
DEN/RMCH/19/197	Female	45	5	33	34	0	DF	Primary	1.9	Positive	DF	R	na	1	93.2	99.8	31.2	98.5	90.4	6.42	9.75	68.6	8.95	90.6	8.8	0.62098	0.028	1.12	1.974	0	0	0	0	0.023	0.00579	0.55	0.00579	0	0.00579	0.029	0.03698	0.017	1.05	1.364	0.17	0.00971	0.2	0.519	0
DEN/RMCH/19/198	Female	24	4	210	74	0	DF	Primary	1.2	Positive	DF	R	na	1	93	99.6	25.2	97.8	81.4	6.81	2.64	49	18.9	80.1	13.7	0.724	0.055	1.328	3.52	0	0	0	0	0.00969	0	0.72	0	0	0.029	0.029	0	0.026	1.288	2.73	0.09191	0.019	1.33	0.75	0
DEN/RMCH/19/199	Female	25	3	107	39	0	DFWS	Primary	1.08	Equivocal	DFWS	R	na	2	92.7	99.9	29.8	97.3	60.4	4.65	2.67	69.1	27.6	71.4	30.9	1.214	0.007	1.678	3.21	0	0	0	0	0.055	0	1.164	0	0	0	0.033	0	0.023	1.588	1.98	0.116	0.018	1.663	0.76	0
DEN/RMCH/19/200	Female	24	5	89	60	0	DF	Primary	1.74	Positive	DF	R	na	1	93.7	99.2	59.2	97.1	89.9	8.96	5.41	72.9	8.24	91.3	8.89	1.37283	0.035	2.48	3.582	0.0058	0	0.0029	0	0.055	0.017	1.28	0	0.0058	0	0.055	0.00983	0.02483	2.34	2.196	0.15771	0.00154	2.07313	0.90771	0
DEN/RMCH/19/201	Male	28	3	77	70	0	DF	Primary	1.94	Positive	DF	R	na	1	93.5	99.8	41.7	98.5	82.2	8.55	5.18	80.1	8.33	91.3	13.1	0.20523	0.043	0.33046	0.608	0	0	0.00567	0.00284	0	0	0.17	0	0	0.00567	0.00284	0.02323	0.029	0.33046	0.418	0.056	0.01324	0.27424	0.26	0
DEN/RMCH/19/202	Male	21	3	876	316	3	SD	Primary	1.52	Positive	SD	R	na	3	93.9	99.6	20.2	98.6	75.1	3.25	4.32	65	53.2	45.5	17.3	0.124	0.022	0.2	0.324	0	0	0	0	0	0	0.122	0	0	0	0	0.009	0.022	0.2	0.202	0.32	0.065	0.328	0.32	0
DEN/RMCH/19/203	Male	18	7	78	19	0	DF	Primary	1.6	Positive	DF	R	na	1	94	99.6	21.4	98	70.7	3.74	6.48	77.1	51.1	47.5	22.1	0.601	0	0.361	0.962	0	0	0	0	0	0	0.365	0	0	0	0	0.235	0	0.361	0.596	0.16	0.053	0.699	0.32	0
DEN/RMCH/19/204	Male	18	7	86	29	0	DFWS	Primary	0.03	Negative	DFWS	R	na	2	95.1	99.5	53.4	97.9	80.7	7.19	4.05	81.5	19.6	79.7	17.2	1.403	0	0.117	2.743	0	0	0	0	0	0	1.34	0	0	0	0.01	0.077	0	0.107	1.393	0.19	0	0.12098	0.61	0
DEN/RMCH/19/205	Male	19	3	348	331	0	DFWS	Primary	0.06	Negative	DFWS	R	na	2	92	99.5	17.6	97.4	66.9	10.3	4.19	72	25.9	73.3	28.7	2.246	0.01	0.052	4.184	0	0	0	0	0.017	0	2.068	0	0	0	0	0.158	0.01	0.035	2.106	0.46	0	0.022	1.75	0
DEN/RMCH/19/206	Female	19	4	352	184	0	DFWS	Primary	1.39	Positive	DFWS	R	na	2	94.5	99.8	32.9	99.2	76	11.3	4.22	78.1	12.6	86.7	17.2	3.437	0	0.079	4.17	0	0	0	0	0	0	3.399	0	0	0	0	0.038	0	0.079	0.79	0.407	0	0.051	1.0156	0
DEN/RMCH/19/207	Female	32	5	47	21	0	DF	Primary	1.87	Positive	DF	R	na	1	93.3	99.6	32	99	85.7	2.71	3.86	74.9	21	78	12.3	1.072	0	0.107	1.605	0	0	0	0	0	0	1.107	0	0	0.00668	0	0	0	0.107	0.497	0.18	0	0.085	0.34	0
DEN/SJMC/019/234	Female	35.4	3	124	52	0	DF	Primary	5.016	Positive	DF	R	na	1	94.2	99.6	43.9	99.3	85	2.68	8.65	82	22	77.6	14.2	0.998	0.019	0.02664	2.183	0	0	0.00236	0	0.00472	0	0.96046	0	0.00709	0.00564	0	0.036	0.009	0.01464	1.209	0.227	0	0.022	1.32	0
DEN/SJMC/19/058	Male	35.9	6	146	95	0	DFWS	Secondary	0.13	Negative	DFWS	DF	R	2	87.3	99.8	36.6	99	85.6	8.18	14.6	39.2	14.8	83.5	12.1	0.72	0.00652	2.082	1.202	0	0	0	0	0.02	0.00217	0.69	0	0	0.00217	0	0.00652	0.00434	2.069	0.499	0.308	0	1.008	0.608	0
DEN/SJMC/19/059	Female	21.3	3	42	19	0	DF	Primary	0.64	Negative	DF	DF	R	1	92.5	99.5	24.4	99	94.1	6.86	11.4	75.4	14.8	84.9	5.1	1.57	0.071	0.9	3.02	0	0	0.022	0	0	0	1.48	0	0	0	0.045	0.069	0.05	0.86	1.47	0.24	0	0.48	0.571	0
DEN/SJMC/19/060	Male	25.1	3	28	26	0	DF	Primary	1.486	Positive	DF	DF	DF	1	85.8	97.9	0.75	98	94.3	6.55	11.9	61.8	14.8	84.7	3.97	0.31	0.94	0	0	0	0	0	0	0	0	0	0	0	0	0	0.31	0.94	0	0	0	0	0	0.51	0
DEN/SJMC/19/061	Female	47.2	6	131	81	0	DF	Secondary	0.05	Negative	DF	R	na	1	85.7	99.2	29.3	99.3	77.2	4.96	4.7	85.1	17	82.6	13.8	1.056	0.03231	0.081	2.056	0	0	0	0	0.00733	0	1.02	0	0	0	0	0.03	0.03231	0.073	1.036	0.11	0.00841	0.034	0.34	0
DEN/SJMC/19/062	Female	40.7	2	64	28	1	DFWS	Primary	1	Equivocal	DFWS	DF	R	2	86.8	99.7	8.66	99.6	88	5.6	5.75	78.4	11.6	75.9	11.4	0.162	0.064	1.036	0.39	0	0	0	0	0.064	0	0.19	0	0	0	0	0	0.064	0.976	0.14	0	0	2.76	0.086	0
DEN/SJMC/19/064	Male	37.1	3	80	45	0	DF	Primary	0.07	Negative	DF	DF	R	1	92.6	99.4	32	98.9	85.4	15.1	5.58	64.5	8.67	91.2	12.4	1.60005	0.06	1.74	2.61	0	0	0	0	0	0.075	0.85	0.015	0.015	0	0.03505	0.68005	0.03	1.60005	1.71	0.252	0	1.74641	0.3	0
DEN/SJMC/19/065	Male	38	6	209	131	2	DFWS	Secondary	0.24	Negative	DFWS	DF	DF	2	89.6	99.4	19.6	99.4	82.8	12.4	4.87	64.4	13.5	85.3	11.8	1.04	0.13	0.57	1.44	0	0	0	0	0	0	0.5	0	0	0	0	0.54	0.13	0.57	0.94	0.42	0.015	1.67	0.17	0
DEN/SJMC/19/067	Female	41	3	33	22	0	DFWS	Primary	1.742	Positive	DFWS	R	na	2	92.4	99.6	15.3	98	90.9	5.53	7.78	79.1	16.4	81.5	7.24	0.63	0	0.924	3.153	0	0	0	0	0	0	0.56	0	0	0	0	0.07	0	0.924	2.593	0.06	0	0.42	0.222	0
DEN/SJMC/19/068	Male	25.4	3	119	27	0	DF	Primary	5.772	Positive	DF	R	na	1	92	99.9	7.2	98.3	86.2	15.8	5.66	62.5	12.4	86.8	13	0.57	0	0.046	1.85	0	0	0	0	0	0	0.51	0	0	0.023	0	0.069	0	0.046	1.32	0.073	0.046	0.03	0.37	0
DEN/SJMC/19/069	Male	21.5	6	189	80	0	DF	Secondary	5.893	Positive	DF	R	na	1	93.6	99.8	13.2	95.4	85.4	15.2	4.22	52	15.4	81.7	12.2	0.6	0.84	0.032	2.129	0	0	0	0	0	0	0.57	0	0	0	0	0.032	0.84	0.032	1.559	0.1103	0.12	0	0.3603	0
DEN/SJMC/19/070	Female	49.8	5	53	45	0	DFWS	Primary	5.575	Positive	DFWS	R	na	2	97.5	99.9	33.1	99	90.7	13.2	6.12	74.7	5.4	94.1	8.91	0.05	0.028	0.023	6.72	0	0	0	0	0	0	0	0	0	0	0.071	0.062	0.028	0	6.674	0.01093	0.00672	0.149	1.902	0
DEN/SJMC/19/071	Male	17.5	7	93	173	0	DF	Primary	2.308	Positive	DF	DF	R	1	93.7	99.9	40	98.7	88.3	5.46	5	79.6	33.8	64.9	10.8	0.089	0.307	0.015	6.637	0	0	0	0	0.00955	0	0.01084	0	0	0.03984	0.029	0.077	0.276	0	6.544	0.013	0.039	0.1	1.52	0
DEN/SJMC/19/072	Male	20.8	4	86	63	0	DF	Primary	7.355	Positive	DF	R	na	1	95.5	98.7	47.4	98.1	94.1	14.8	7.97	65.8	10.5	89	4.95	2.505	0.028	0.174	3.571	0	0	0	0	0.027	0	2.228	0	0.0067	0	0.0067	0.245	0.021	0.13178	1.314	0.238	0.00467	0.006	1.49756	0
DEN/SJMC/19/073	Female	40	3	125	64	0	DFWS	Secondary	6.023	Positive	DFWS	DF	DF	2	96.2	99.8	20.2	98.7	87.5	10.6	5.86	68.3	20.4	78.5	11.7	1.602	0.012	0.002	2.432	0	0	0	0	0.011	0	1.41314	0	0	0.011	0	0.179	0	0	1.006	0.061	0.006	0	0.625	0
DEN/SJMC/19/074	Female	51.5	3	40	38	0	DFWS	Secondary	0.04	Negative	DFWS	R	na	2	92.9	99.9	29.4	98.9	90.6	3.89	3.5	69	29	69.4	7.57	3.85	0.007	0.128	5.42	0	0	0	0	0.077	0	3.524	0	0	0	0	0.259	0.007	0.05354	1.83	0.71	0	0.16	2.90294	0
DEN/SJMC/19/075	Male	28	3	32	25	0	DF	Primary	8.83	Positive	DF	R	na	1	91.6	98.6	34.8	98.8	87.8	7.55	8.74	67.4	13.1	86.2	11.8	6.675	0.11	0	1.066	0	0	0	0.011	0.00563	0	0.386	0	0	0	0.00563	6.271	0.1	0	0.67	0.944	0.077	0.161	0.433	0
DEN/SJMC/19/076	Female	36	5	161	150	1	DFWS	Secondary	0.04	Negative	DFWS	R	na	2	95.6	99.9	52.2	94.8	79.8	5.93	3.53	74.5	6.01	93.6	18.5	1.571	0	0.023	1.005	0	0	0	0	0	0.00558	0.334	0	0	0	0	1.22686	0	0.017	0.671	0.344	0.00811	0.104	0.158	0
DEN/SJMC/19/077	Male	21.4	4	54	24	0	DF	Secondary	0.06	Negative	DF	R	na	1	96.5	99.5	40.1	97.4	91.3	10.1	2.36	74	6.2	93.4	7.54	1.382	0.017	0	1.336	0	0	0	0	0.011	0	0.506	0	0	0	0.011	0.883	0.017	0	0.81	0.224	0	0.06	0.1249	0
DEN/SJMC/19/078	Male	26	6	80	26	1	DFWS	Secondary	10.289	Positive	DFWS	DFWS	R	2	93.8	99.3	38.4	98.7	87.6	4.01	14	67.7	20.5	79.1	11.5	1.185	0	0	0.871	0	0	0	0	0.00466	0	0.30271	0	0	0	0.00466	0.883	0	0	0.565	0.766	0	0	0.37	0
DEN/SJMC/19/079	Female	29.3	5	319	154	2	DFWS	Secondary	1.163	Positive	DFWS	R	na	2	94.1	99.9	55.2	98.1	75.7	5.81	5.24	69.2	10.2	89.3	22	4.016	0.03	0.021	2.02	0	0	0	0.00489	0.0004	0	0.865	0	0	0.00489	0.00489	3.145	0.02	0.01502	1.14	1.38	0.003	0.049	0.475	0
DEN/SJMC/19/080	Male	30	4	177	160	0	DFWS	Secondary	0.1	Negative	DFWS	DF	R	2	95.7	99.4	46.1	98.6	90.7	4.74	3.26	78	19.1	80.2	7.82	1.817	0	0	1.093	0	0	0	0.00701	0	0.00701	0.365	0	0	0	0	1.447	0	0	0.742	1.90481	0.01681	0	0.24	0
DEN/SJMC/19/081	Male	23.9	6	91	24	0	DF	Primary	11.767	Positive	DF	R	na	1	96	99.5	36.3	96.4	84.7	9.1	3.1	76.7	25.7	73.3	11.3	2.52	0.025	0.055	3.56	0	0	0	0	0.015	0	2.481	0	0	0	0	0.03	0.03515	0.04	1.08	0.084	0	0	0.73604	0
DEN/SJMC/19/082	Male	35.5	3	102	42	0	DFWS	Secondary	0.14	Negative	DFWS	R	na	2	94.8	99.1	47.2	94.8	90.8	13.3	3.5	65.5	21.4	77.5	6.5	1.18	0.07	0	3.41	0	0	0.00796	0	0	0	0.74	0	0	0	0	0.46	0.06	0.003	2.69	0.023	0.009	0	0.343	0
DEN/SJMC/19/083	Male	32.5	5	218	208	1	DFWS	Secondary	0.04	Negative	DFWS	DF	R	2	93	99.8	18.5	96.3	84.5	6.66	5.73	59.1	23.5	74.5	14.1	0.317	0.007	0.008	1.14	0	0	0	0	0	0	0.267	0	0	0.012	0	0.065	0	0.017	0.87	0.06053	0	0	0.128	0
DEN/SJMC/19/084	Female	30.1	6	94	14	0	DF	Primary	13.223	Positive	DF	R	na	1	95.4	99.5	43.1	98.9	93.2	14.9	7.23	69.6	9.68	89	6.19	0.67	0	0	1.242	0	0	0	0	0	0	0.661	0	0	0	0	0.027	0	0	0.59	0.04132	0	0.037	0.393	0
DEN/SJMC/19/086	Female	22.1	5	60	15	0	DF	Primary	5.267	Positive	DF	DF	R	1	96.5	99.8	45	98.5	88	4.81	3.43	85.7	14.2	85.2	11	2.62	0.093	0.028	4.815	0	0	0.062	0	0.031	0	2.22	0	0	0.031	0	0.31	0	0	2.465	0.18	0.025	0.051	1.49	0
DEN/SJMC/19/087	Male	31.8	5	193	191	0	DF	Primary	14.703	Positive	DF	R	na	1	96.2	99.8	32.4	99	91.1	20.8	7.74	56	6.86	93	7.26	1.15	0	0.063	2.26	0	0	0.0067	0	0.01074	0	0.967	0	0	0	0.0067	0.17	0	0.046	1.27	0.14	0.00524	0.02	0.85	0
DEN/SJMC/19/088	Male	18.5	5	45	38	1	DF	Primary	9.482	Positive	DF	R	na	1	94.3	96.8	27.8	98.8	91	12.2	11.5	64.8	12.2	87.3	8.41	0.71	0.032	0	1.68	0	0	0.00846	0.00846	0	0.00846	0.54	0	0	0	0	0.14	0.015	0	1.13	0.13	0.018	0	0.7	0
DEN/SJMC/19/089	Female	23	6	401	321	0	DFWS	Secondary	0.11	Negative	DFWS	R	na	2	95.3	99.2	43.1	99.3	89.6	13.6	4.54	72.4	8.91	90.8	9.86	0.77	0.075	0.03	1.99	0	0	0.00746	0	0.00746	0	1.198	0	0.00746	0	0	0	0.06	0.015	0.78	0.08	0.02421	0	0.516	0
DEN/SJMC/19/090	Male	42.8	4	42	28	0	DFWS	Primary	16.158	Positive	DFWS	DF	R	2	85.5	98.6	35.5	97.4	94.9	18.9	13.3	57.8	15.8	83.5	4.7	2.81	0.163	0.099	5.75	0	0	0.025	0.00833	0.02773	0.017	2.194	0	0	0	0.017	0.54	0.133	0.034	3.48	0.59	0.206	0.372	3.39244	0
DEN/SJMC/19/091	Male	58.8	3	89	122	0	DF	Primary	0.05	Negative	DF	DF	R	1	86.2	99.8	29.2	96.5	96.3	18.6	5.06	67.8	10.3	89	3.53	4.1	0.587	0.143	8.3	0	0	0.017	0	0.1	0.017	3.987	0	0	0.034	0.017	0	0.527	0.007	4.143	0.58375	0.22	0.039	3.00375	0
DEN/SJMC/19/092	Male	28.2	4	126	123	0	DF	Secondary	7.713	Positive	DF	DF	R	1	86.4	99.3	19	95.9	87	12.4	3.79	68.5	20.4	78.1	12.5	2.31	0.33	0.145	6.49	0	0	0.032	0	0	0	2.005	0	0	0	0	0.275	0.3	0.145	4.442	0.19	0.154	0.255	1.78	0
DEN/SJMC/19/093	Female	33.2	3	162	94	2	DFWS	Primary	4.64	Positive	DFWS	DF	R	2	82.2	99.5	23.6	96.8	81.2	23.6	2.85	55.4	12.8	86.4	13.8	2.82	1.05	0	5.54	0	0	0.075	0	0.111	0	2.38	0	0	0	0	0.261	0.97	0	2.97	0.27472	0.352	0.04	2.164	0
DEN/SJMC/19/094	Male	28.5	3	90	26	0	DF	Primary	0.04	Negative	DF	R	na	1	92.2	99.9	28.3	90.6	90.5	12.7	7.83	68.8	14.5	85	8.72	0.88	0.697	0.032	2.24	0	0	0.016	0	0.00811	0	0.83	0	0	0	0	0.01	0.687	0.024	1.377	0.192	0.099	0	1.07311	0
DEN/SJMC/19/095	Male	20.1	4	122	46	0	DF	Secondary	0.05	Negative	DF	DF	R	1	89.9	99.6	48	98.1	77.7	13	2.17	72.9	24.2	75.4	21	2.271	0.341	0.047	6.64	0	0	0.014	0	0.014	0.014	1.801	0	0	0	0	0.431	0.331	0.019	4.811	0.25642	0.144	0.01	1.02284	0
DEN/SJMC/19/096	Male	33	6	186	78	0	DFWS	Secondary	19.092	Positive	DFWS	DF	R	2	39.8	94.2	32.1	74.5	88	5.08	5.81	78.6	15.4	83.9	9.88	2.16	0.43	1.3	5.08	0.15	0	0	0.074	0.22	0.074	1.788	0	0	0.074	0.15	0	0.13	0.71	2.71	0.493	0.96	0	2.24	0
DEN/SJMC/19/097	Male	17.9	3	72	32	0	DF	Secondary	0.08	Negative	DF	R	na	1	92.1	99.5	16.2	97.5	80.7	12.5	2.85	69.1	11.3	87.5	16.3	0.99	0.21	0.136	2.05	0	0	0	0	0	0	0.86	0	0	0	0	0.13	0.21	0.136	1.18	0.16435	0.072	0.028	0.36435	0
DEN/SJMC/19/098	Male	18	3	NA	NA	0	DF	Primary	5.738	Positive	DF	R	na	1	90.4	99.6	16.3	96.4	91	13.6	12.1	62.5	11	88.6	8.48	2.763	1.225	0.025	6.108	0	0	0.013	0	0.009	0	2.63	0	0	0.077	0.026	0.11	1.135	0	3.365	0.3	0.174	0.11	2.47094	0
DEN/SJMC/19/099	Male	24.5	2	69	15	0	DFWS	Primary	20.577	Positive	DFWS	DF	R	2	78	97	31.8	95.5	95.1	8.62	2.69	59.4	19.9	79	4.37	5.5	0.65	0.32	7.97	0	0	0	0	0.32	0	5.18	0	0	0	0	0	0.65	0	2.47	1.791	0.081	0.66	4.89	0
DEN/SJMC/19/100	Male	28	7	371	144	3	SD	Secondary	5.761	Positive	SD	R	na	3	85.8	98.5	16.7	93.7	78.4	6.77	13.3	50.6	28.7	69.2	12.6	1.808	0.017	0	3.208	0	0	0	0	0	0	1.738	0	0	0	0	0.061	0.017	0	1.47	0.54	0.027	0	3.36	0
DEN/SJMC/19/101	Male	50	6	65	42	0	DFWS	Secondary	12.601	Positive	DFWS	R	na	2	90.5	97.2	30.1	96.3	88.3	16.8	5	60.3	22.5	75.7	8.95	10.39	0	0.04	13.83	0	0	0.017	0	0.12	0	10.155	0	0	0	0.011	0.063	0	0	3.45	1.32225	0.024	0	5.109	0.00611
DEN/SJMC/19/102	Male	40.4	4	87	59	0	DF	Primary	22.026	Positive	DF	DF	R	1	89.8	98.9	24.1	96.1	80	12.5	8.97	65.9	13.8	84.9	18.4	4.66	0.048	0.035	7.18	0	0	0.01	0	0.025	0	4.634	0	0	0	0.01284	0	0.038	0.007	2.5	0.53	0.06849	0.012	2.89349	0
DEN/SJMC/19/104	Male	32.4	4	42	38	0	DF	Secondary	0.1	Negative	DF	R	na	1	91.5	99.6	5.6	97.2	83.6	12.3	5.42	60.9	9.32	89.4	14.4	1	0.061	0.021	4.1	0	0	0	0	0	0	1.04	0	0	0	0	0	0.061	0.021	3.06	0.085	0	0	0.79	0
DEN/SJMC/19/105	Male	25.2	7	71	51	0	DFWS	Primary	23.514	Positive	DFWS	R	na	2	93.8	100	35.3	97.9	76.3	19	5.35	67.4	8.56	90.6	18.2	3.615	0.189	0.082	8.08	0	0	0.034	0	0.03454	0.026	3.468	0	0	0.017	0.00858	0.052	0.139	0.01	4.522	0.18	0.09	0.009	1.39493	0.00265
DEN/SJMC/19/106	Female	25	3	866	155	0	DF	Secondary	0.22	Negative	DF	DF	R	1	93.1	99.5	23.6	95.7	76.4	6.79	10.5	58	45.7	52.4	19.6	2.043	0.035	0.00642	5.23	0	0	0	0	0	0	1.945	0	0	0	0	0.108	0.035	0.00642	3.29	0.593	0	0.038	1.673	0
DEN/SJMC/19/107	Male	36.8	3	110	66	0	DF	Secondary	0.07	Negative	DF	DF	R	1	89.2	99.8	35.3	97.1	68.3	10.6	13.1	68.4	32.5	66.8	25.4	1.33	0.3	0.01	3.205	0.00422	0	0.03	0	0.00344	0.00344	1.23	0	0	0.013	0	0.06	0.26	0.004	1.925	0.33034	0.282	0.02	1.332	0
DEN/SJMC/19/108	Male	24.3	3	151	103	0	DF	Secondary	24.96	Positive	DF	DF	R	1	91.3	99.5	33.9	97.7	88.3	7.14	9.83	76.3	14.5	85	9.61	0.777	0.721	0	2.074	0	0	0	0	0.00675	0	0.7134	0	0	0	0	0.055	0.721	0	1.36	0.693	0.238	0.007	0.785	0
DEN/SJMC/19/109	Male	30	4	314	160	0	DF	Secondary	0.05	Negative	DF	R	na	1	90.7	99.8	33	98.2	92.8	9.24	10.2	70.1	6.86	92.9	6.51	0.623	0.45	0.058	1.631	0	0	0.021	0	0	0	0.479	0	0	0.016	0	0.124	0.41	0.069	1.123	0.475	0.076	0	0.63	0
DEN/SJMC/19/110	Male	24	6	83	82	1	DFWS	Secondary	0.08	Negative	DFWS	DF	R	2	89.7	99.7	49.1	98.5	92.7	12.3	4.01	71.3	5.77	94	6.66	2.422	0.321	0.024	6.641	0.00606	0	0.00606	0	0.012	0	2.3	0.00606	0	0.00606	0	0.102	0.301	0.004	4.306	0.376	0.079	0	1.03813	0
DEN/SJMC/19/111	Male	27.9	4	143	85	0	DF	Secondary	26.451	Positive	DF	R	na	1	88.6	98.7	43.1	97.3	89.2	21	4.38	66.7	8.41	91.3	10.2	1.246	1.45	0	3.552	0	0	0	0	0	0.00591	1.15	0	0	0.012	0	0.086	1.44	0	2.382	0.2	0.019	0	0.41	0
DEN/SJMC/19/112	Male	27.6	2	59	92	0	DF	Secondary	0.07	Negative	DF	R	na	1	86.8	100	51.9	98.2	82.3	3.91	4.86	84.3	15.7	83.6	15.7	0.466	0.279	0.112	2.6	0	0	0.00817	0	0.00545	0	0.45	0	0	0.014	0.00272	0	0.259	0.102	2.12	0.022	0.061	0.01941	0.426	0
DEN/SJMC/19/113	Male	30.3	4	223	76	0	DF	Secondary	0.09	Negative	DF	DF	R	1	92.4	99.6	40.5	98.2	88.6	6.25	3.06	83.4	16.7	82.4	10.8	3.02	0.781	0	5.57	0	0	0	0	0	0	3.01	0	0	0.004	0	0.012	0.77	0	2.56	0.20185	0.041	0	0.81	0
DEN/SJMC/19/114	Male	29.3	5	73	41	1	DFWS	Primary	27.895	Positive	DFWS	DF	R	2	95.3	100	55.1	98.4	91.7	25.9	5.64	58.6	4.28	95.1	7.1	2.875	0.03795	0.00156	3.499	0	0	0	0	0.0028	0	2.798	0	0	0.0028	0	0.067	0.03495	0	0.691	0.709	0.00194	0.00278	0.8	0
DEN/SJMC/19/115	Male	24.9	4	93	60	0	DF	Secondary	NA	NA	DF	R	na	1	95.7	99.9	47	99.1	92.4	10	3.57	72.2	9.82	89.6	4.76	3.563	0.05	0	4.423	0	0	0.021	0	0.01	0	3.2906	0.00347	0	0.0076	0	0.232	0.023	0	1.082	0.662	0.01557	0.0055	0.52828	0
DEN/SJMC/19/116	Male	31	2	87	76	0	DFWS	Primary	5.349	Positive	DFWS	DF	R	2	92	99.8	8.59	99.1	79.8	11	10.2	70.3	10.3	89.3	19.8	1.5	0	0.045	3.942	0	0	0.015	0	0	0	1.54	0	0	0	0	0	0	0.045	2.414	0.23	0	0.032	0.575	0
DEN/SJMC/19/117	Male	25.1	7	688	321	0	DFWS	Secondary	NA	NA	DF	DFWS	DF	4	93.9	99.6	30.2	98.5	91.1	14.2	7.12	66.9	9.38	90.1	7.23	1.20137	0	0.07537	3.194	0	0	0	0	0	0	1.07	0	0	0	0	0.13137	0	0.084	2.175	0.464	0	0.105	0.52	0
DEN/SJMC/19/118	Female	30.5	2	22	11	1	DFWS	Primary	5.741	Positive	DFWS	R	na	2	87.7	99.5	2.88	98.6	94.2	8.33	17.6	63.8	7.57	92.3	5	1.15	0	0	1.69	0	0	0	0	0	0	1.02	0	0	0	0	0.14	0	0	0.68	0.728	0	0	0.62	0
DEN/SJMC/19/119	Male	48	3	93	49	0	DFWS	Primary	29.388	Positive	DF	DFWS	R	4	94.1	99.6	31.2	99.2	91.7	13.2	6.52	65.3	5.06	94.8	7.37	0.98	0.027	0.097	2.742	0	0	0.015	0	0	0.0077	0.91	0	0	0	0.0077	0.05	0.035	0.082	1.834	0.187	0	0.05513	0.41	0
DEN/SJMC/19/120	Male	23.3	4	64	38	0	DFWS	Primary	5.64	Positive	DFWS	DF	R	2	94	99.6	24.8	98.6	94	18.1	4.93	61.9	6.43	93.4	4.56	1.596	0.153	0.2	2.71056	0	0	0	0	0	0	1.5	0	0	0.026	0	0.086	0.123	0.2	1.18056	0.406	0.019	0.23	0.53	0
DEN/SJMC/19/121	Male	30.6	5	172	116	0	DF	Secondary	0.269	Negative	DF	R	na	1	93.3	99.6	13	98.3	72.8	9.7	6.27	69	26.1	73.3	15.9	0.419	0.035	0.087	1.09	0	0	0	0	0	0	0.34	0	0	0	0	0.079	0.035	0.087	0.75	0.239	0.033	0.165	0.3	0
DEN/SJMC/19/122	Female	70.2	1	21	16	0	DF	Primary	30.829	Positive	DF	DF	R	1	92.2	99.9	13.3	99.2	88.3	26.2	3.98	56.6	4.01	95.7	10.9	5.59	0.189	0	7.52	0	0	0	0	0.016	0	5.159	0.029	0	0.058	0.029	0.44	0.099	0	2.22	0.906	0	0.015	1.954	0
DEN/SJMC/19/123	Male	27	8	137	62	3	SD	Secondary	0.05	Negative	SD	DF	R	3	87.7	99.3	33.7	97.9	79.4	4.86	12.6	77.4	45.8	53.1	8.9	3.85068	0.04341	0.01614	5.271	0	0	0.00607	0	0	0	3.76814	0	0	0.00607	0	0.07755	0.03041	0.01614	1.483	2.145	0.02252	0.03	3.44	0
DEN/SJMC/19/124	Male	25	4	53	43	0	DF	Secondary	0.043	Negative	DF	R	na	1	90.8	98.6	18.6	99	78.3	13.3	5.93	73.6	11.1	88.6	11.7	2.637	0.007	0.08029	3.496	0	0	0	0	0	0	2.63	0	0	0	0	0	0.01429	0.088	0.874	0.517	0	0.033	1.21	0
DEN/SJMC/19/125	Male	25.2	3	51	27	1	DFWS	Primary	32.325	Positive	DFWS	R	na	2	93.7	97.3	47.3	98.5	86.8	18.1	8.81	61.3	20.2	79.2	9.59	2.502	0.049	0	4.444	0	0	0	0	0	0	2.41	0.00589	0	0.00652	0	0.092	0.034	0	2.02	0.613	0	0.063	1.826	0
DEN/SJMC/19/126	Male	33.5	5	87	55	0	DFWS	Primary	5.656	Positive	DFWS	R	na	2	93.3	99.4	33.8	98.1	89.8	10.3	6.32	78.7	18	81.5	9.54	4.49	0.271	0.94	7.211	0	0	0	0	0.12	0.022	4.09	0	0.011	0.022	0.033	0.26	0.231	0.75	2.951	0.43	0.096	0.73	1.47	0
DEN/SJMC/19/129	Male	48.1	4	39	31	0	DF	Primary	0.079	Negative	DF	R	na	1	95.4	99.7	48.5	98.9	92.2	16.2	3.27	73.4	8.59	91.4	7.14	2.12	0.069	1.91	3.3	0	0	0	0	0.016	0.016	1.492	0.016	0	0	0.016	0.6	0.053	1.84	1.756	0.308	0	1.81	0.5856	0
DEN/SJMC/19/130	Male	27.4	6	66	69	0	DF	Primary	1.008	Equivocal	DF	R	na	1	92.1	99.2	31.6	98.7	89.3	11	4.23	75.6	13.4	85.8	9.22	4.546	0.113	3.36	8.946	0	0	0	0	0.18	0.032	4.12	0	0.00805	0.00745	0.16	0.216	0.092	2.98	4.474	0.507	0.04	3.05	1.11613	0
DEN/SJMC/19/131	Female	22.5	3	31	16	0	DF	Primary	35.261	Positive	DF	R	na	1	95	99.7	26.9	98.8	93.5	11.9	11.6	60.4	7.46	92.2	5.85	5.193	0.346	6.467	9.89	0	0	0.031	0	0.3	0.024	4.72361	0.016	0.016	0.00961	0.33	0.12	0.273	5.787	4.5	1.35	0.044	5.8928	3.216	0
DEN/SJMC/19/133	Male	25.9	5	94	47	1	DFWS	Secondary	0.035	Negative	DFWS	R	na	2	91.1	99.9	11.3	95.7	87.9	24.1	2.94	52.2	5.82	93.5	10.8	1.435	0.083	0	2.77	0	0	0	0	0	0	1.395	0	0	0	0	0.041	0.105	0	1.4	0.18703	0	0.00177	0.38703	0
DEN/SJMC/19/134	Male	21.2	3	168	40	0	DFWS	Primary	36.697	Positive	DFWS	R	na	2	92	99.1	25.2	98.6	62.1	12.9	4.33	68	14.6	84.9	36.5	3.44	0.12	0	5.8	0	0	0.045	0	0	0	3.419	0	0	0.007	0	0	0.08	0.02	2.35	0.682	0.02659	0.071	1.22059	0
DEN/SJMC/19/135	Male	21.5	4	34	26	0	DFWS	Primary	1.191	Positive	DFWS	DF	R	2	92.8	99.8	9.59	98.5	85.7	9.49	7.03	69.2	18.2	81.2	12.4	1.233	0.068	0.077	1.949	0	0	0	0	0	0	1.203	0	0	0.017	0	0.034	0.051	0.077	0.726	0.188	0.0078	0.039	0.54	0
DEN/SJMC/19/136	Male	25.9	5	895.5	243.9	3	SD	Primary	0.147	Negative	SD	DFWS	R	3	93.9	99.8	16.8	98	88.9	15.9	6.8	58.6	27	70.7	10.4	1.711	0.17	0	3.021	0	0	0	0	0	0	1.64	0	0	0.028	0	0.071	0.18	0	1.351	0.404	0.021	0.12088	0.98	0
DEN/SJMC/19/137	Male	21.6	3	NA	NA	0	DF	Primary	38.198	Positive	DF	R	na	1	90.3	99.8	10.1	97.4	76.9	4.95	6.93	76.4	35.3	63.9	14.3	2.08	0.108	0	4.72	0	0	0	0	0	0	2.06	0	0	0	0	0.018	0.108	0	2.66	0.85	0.04	0	2.02	0
DEN/SJMC/19/138	Male	26.5	10	92	95	0	DFWS	Secondary	5.166	Positive	DFWS	R	na	2	91.4	99.8	24.1	98.8	80.8	5.74	8.05	77.8	28.2	71	14.3	2.552	0.161	0.048	4.57	0	0	0.00965	0	0	0.00965	2.441	0.00965	0	0.039	0	0.091	0.111	0.029	2.073	0.754	0.076	0.038	1.83	0
DEN/SJMC/19/139	Male	23.5	4	135	32	0	DF	Primary	0.043	Negative	DF	R	na	1	93.3	99.8	35.4	97.6	82.8	13.3	5.74	70.2	11.2	87.5	12.4	2.689	0.148	0	5.25	0	0	0.00556	0	0	0	2.56487	0	0	0.011	0	0.114	0.128	0	2.67	0.38	0.045	0.025	1.14327	0
DEN/SJMC/19/140	Female	36	10	13	8	0	DF	Primary	0.035	Negative	DF	DF	R	1	91.5	99.8	12.2	99.4	88.1	8.24	5.6	73.1	8.83	90.4	10.9	1.855	0	0	2.45	0	0	0	0	0	0	1.632	0	0	0	0	0.223	0	0	0.83	0.442	0	0	1.24	0
DEN/SJMC/19/141	Female	26.6	1	15	8	0	DF	Primary	0.056	Negative	DF	DF	R	1	84.2	98.7	0.88	98	86.6	4.92	10.8	71.8	7.82	91.1	10.7	2.03	0.25	0.51	2.77	0	0	0	0	0	0	2.03	0	0	0	0	0	0.25	0.51	0.74	1.84	0	0	1.23	0
DEN/SJMC/19/143	Female	35.6	4	137	123	0	DF	Primary	41.135	Positive	DF	R	na	1	93.4	99.7	47	98.5	57.8	3.72	2.33	88	20.3	78.8	41.4	3.94	0.01	0.014	10.47	0	0	0.031	0	0	0	3.899	0	0	0.014	0	0.028	0	0.014	6.49	0.52	0.012	0	1.08	0
DEN/SJMC/19/144	Male	18.3	3	146	60	0	DF	Secondary	0.157	Negative	DF	R	na	1	92.3	99.6	37.8	98.1	72.2	8.86	7.78	75.8	20.1	77.6	6.57	1.83	0.081	0.016	7.572	0	0	0	0	0.00524	0	1.94	0	0	0.00524	0.00524	0	0.088	0.00524	5.628	0.04	0.018	0.012	1.31	0
DEN/SJMC/19/145	Male	27.4	5	58	53	0	DFWS	Secondary	0.038	Negative	DFWS	R	na	2	93.3	99.4	45.7	97.5	86.2	8	5.26	79.4	9.72	88.2	13	1.207	0.05	0.219	3.254	0	0	0.00408	0.00247	0.00784	0	1.15	0	0	0	0.01	0.045	0.053	0.199	2.089	0.165	0	0.22637	0.9	0
DEN/SJMC/19/146	Male	27.1	2	119	151	0	DFWS	Secondary	42.566	Positive	DFWS	DFWS	R	2	94.8	99.8	20.1	98.9	84.4	16.7	10.8	60.1	13.9	84.4	11.6	5.4	0.11	0.375	9.331	0	0	0.02661	0.00681	0.02	0.00681	4.26	0	0	0.039	0.00681	1.078	0.04	0.335	4.983	1.479	0.041	0.269	3.38474	0
DEN/SJMC/19/147	Male	25.9	5	66	36	0	DFWS	Secondary	0.037	Negative	DFWS	R	na	2	89.9	99.4	33.8	98.8	81.8	16.4	3.81	68.8	3	86.5	6.05	2.23052	0.13	0.08652	7.51	0	0	0	0	0	0	1.88	0.016	0	0.058	0	0.36052	0.06	0.07052	5.565	0.587	0	0.052	1.06	0
DEN/SJMC/19/148	Male	40.3	5	19	16	0	DF	Primary	0.044	Negative	DF	R	na	1	95.7	98.9	49.5	98.8	87.4	14	4.77	69.9	2.92	95.7	11.2	2.251	0.213	0.31243	5.643	0	0	0	0.00069	0.00448	0	2.205	0	0	0.061	0.022	0.04143	0.155	0.28243	3.356	0.361	0.012	0.25798	1.61596	0
DEN/SJMC/19/149	Male	41.6	4	76	60	0	DF	Secondary	0.056	Negative	DF	DF	R	1	94.3	99.4	45.3	98.4	92.2	6.39	8.99	68.9	10	88.3	5.61	1.864	0.084	0.876	5.346	0	0	0	0.00253	0.03	0.013	1.546	0	0	0	0.058	0.268	0.086	0.776	3.712	0.558	0.1	0.82259	0.9	0
DEN/SJMC/19/150	Male	30	5	68	39	3	SD	Primary	1.103	Positive	SD	DFWS	R	3	95.3	99.2	35.5	97.5	83.6	9.86	6.14	58	12.9	86.3	13.1	1.254	0.002	1.25478	3.857	0	0	0	0	0.017	0.00556	1.15	0	0.00556	0	0.022	0.08878	0	1.20478	2.667	0.36646	0.003	1.41293	1.06646	0
DEN/SJMC/19/151	Male	18.7	4	120	59	0	DF	Primary	4.953	Positive	DF	DF	R	1	94.3	99.1	19.2	98.2	67.8	18.6	3.82	59.6	20.6	77.6	26.1	1.48	0.069	0.53	4.372	0	0	0	0	0.024	0	1.43	0	0	0.036	0.012	0.024	0.033	0.5	2.862	0.256	0.016	0.59	0.82	0
DEN/SJMC/19/152	Male	26.2	4	82	71	0	DFWS	Secondary	9.589	Positive	DFWS	DF	R	2	95.8	99.6	22.3	98.3	86.8	12.9	3.53	65.5	9.11	84.3	7.67	5.718	0.14	2.74	11.47	0	0	0	0	0.094	0	5.48	0.024	0	0	0.21	0.148	0.12	2.41	5.66	0.69217	0.02317	2.244	1.86	0
DEN/SJMC/19/153	Female	40.1	5	96	136	0	DF	Secondary	0.071	Negative	DF	R	na	1	91.3	99.1	14.4	98.3	79.1	4.93	1.76	83.2	12.3	86.5	20	3.563	0	0.203	5.9	0	0	0	0	0	0	3.483	0	0	0	0	0.086	0.014	0.203	2.46	0.36	0	0.2934	1.28	0
DEN/SJMC/19/154	Male	35.3	7	162	110	0	DFWS	Secondary	0.088	Negative	DFWS	DF	R	2	95.4	99.6	17.9	98.4	87.6	11.2	8.82	74.9	12.7	86.3	7.85	2.441	0	0.051	4.55	0	0	0.017	0	0.017	0	2.46	0	0	0	0	0	0	0.031	2.05	0.542	0	0.067	1.99	0
DEN/SJMC/19/156	Male	30	4	103	119	0	DF	Primary	0.059	Negative	DF	R	na	1	92.3	99.7	40.4	98.6	77.4	10.3	3.19	79.3	9	90.4	21.5	1.43	0	0.26	3.31	0	0	0	0	0	0	1.489	0	0	0	0.00861	0	0	0.25	1.82	0.192	0	0.433	0.529	0
DEN/SJMC/19/157	Male	29.6	3	269	174	0	DFWS	Secondary	9.945	Positive	DFWS	R	na	2	90.1	99.5	16.3	98.5	95.9	12.3	7.6	71.4	13	86.5	3.09	2.403	0.135	0.33	4.38	0	0	0	0	0	0	2.278	0	0	0.00965	0.018	0.126	0.136	0.32	2.08	0.498	0.061	0.14	1.07	0
DEN/SJMC/19/158	Male	22.7	4	39	29	0	DF	Primary	10.979	Positive	DF	R	na	1	94.2	99.3	29.2	98.6	90.5	13.8	7.88	67.8	8.77	91	6.76	1.9	0.01	0.7	3.81	0	0	0.00768	0.00768	0.00768	0	1.64	0	0	0.012	0.02153	0.23	0	0.665	2.12	0.716	0.019	0.708	1.09	0
DEN/SJMC/19/159	Male	22	4	259	108	0	DFWS	Primary	0.051	Negative	DFWS	R	na	2	92.3	99.3	42.7	97.7	92.9	20.5	3.86	65.5	9.36	89.9	5.45	1.26	0	0	3.24	0	0	0	0	0	0	1.236	0	0	0.00018	0	0.03	0	0	2	0.144	0	0.008	0.47381	0
DEN/SJMC/19/160	Male	19.2	3	78	37	0	DFWS	Primary	0.493	Negative	DFWS	R	na	2	93.4	99.6	46.9	97.9	86.1	11.2	2.33	55.9	14.7	85.2	3.29	2.319	0.02	0	6.827	0	0	0	0	0	0	2.24	0	0	0	0	0.088	0.02	0	4.587	0.377	0	0.036	0.72	0
DEN/SJMC/19/161	Male	21.8	4	167	72	1	DFWS	Primary	2.098	Positive	DFWS	DFWS	R	2	93.4	99.7	35.5	98.5	90.4	1.42	2.85	84.9	35.4	63.3	8.23	2.41	0	0.554	5.57	0	0	0	0	0.012	0	2.408	0	0	0.035	0.035	0	0	0.504	3.09	0.88	0.109	0.509	1.61	0
DEN/SJMC/19/162	Male	21.2	8	506	180	1	DFWS	Primary	0.991	Equivocal	DFWS	R	na	2	94.3	99.7	21.2	98.1	80	18.2	5.98	54.8	12.7	86	16.7	3.021	0.3	0.126	6.33	0	0	0.017	0.017	0	0	2.915	0	0	0.018	0	0.076	0.241	0.126	3.38	0.495	0	0.53	1.458	0
DEN/SJMC/19/163	Male	35.3	5	137	88	1	DFWS	Secondary	12.482	Positive	DFWS	R	na	2	95	99.7	33.6	98.2	77.3	13.8	8.01	52.6	5.46	93.7	17.5	1.175	0.02	0.66	3.33	0	0	0	0.00618	0.00618	0.012	1.113	0	0	0.01222	0.00618	0.033	0.01	0.64	2.2	0.484	0.018	0.77611	1.091	0
DEN/SJMC/19/164	Male	19.5	4	NA	NA	0	DF	Primary	6.985	Positive	DF	R	na	1	94	99.7	25.2	99.1	88.8	8.03	5.12	72.4	9.09	90.7	9.38	1.717	0.025	2.28	3.8	0	0	0	0	0	0	1.638	0	0	0	0.048	0.076	0.035	2.23	2.125	0.199	0	0.581	0.62287	0
DEN/SJMC/19/165	Female	42	4	209	84	0	DF	Secondary	0.063	Negative	DF	DF	R	1	93.3	99.7	38.2	98.1	77.8	9.33	7.35	71.9	10.9	87.6	19.5	0.968	0.058	0.15	2.246	0	0	0.00448	0	0.00896	0	0.917	0	0	0.00477	0.00448	0.038	0.056	0.13	1.312	0.181	0	0.22	0.65572	0
DEN/SJMC/19/166	Male	17.9	1	42	27	0	DF	Primary	9.63	Positive	DF	R	na	1	95.2	99.3	38.6	98.8	92.2	13.7	2.44	70.2	11.4	88	5.72	10.468	0.348	8.57	17.105	0	0	0.024	0	0.83	0.024	9.5	0	0.024	0.079	0.52	0.138	0.224	7.17	6.191	0.92211	0.1	1.84	3.29	0
DEN/SJMC/19/167	Male	20.9	5	NA	NA	0	DF	Secondary	0.051	Negative	DF	R	na	1	93.9	99.7	49.2	97.9	79.6	9.66	4.81	65.4	9.97	89.3	11.9	2.65	0	0.982	6.98	0	0	0.00449	0	0.036	0	2.418	0	0.00449	0	0.072	0.191	0.02	0.883	4.49	0.411	0	1.03734	1.86734	0
DEN/SJMC/19/169	Male	21.2	4	40	40	0	DFWS	Primary	0.3	Negative	DFWS	R	na	2	90.3	99.4	22	99	83.2	14.3	5.25	72.8	18.3	80.9	6.42	1.568	0.1	0.382	5.061	0	0	0	0	0.014	0	1.497	0	0.014	0	0	0.0601	0.09	0.352	3.554	0.187	0.013	0.03631	0.61	0
DEN/SJMC/19/170	Female	26.4	2	138	56	0	DF	Secondary	0.083	Negative	DF	R	na	1	91.8	99.4	32.4	99	81.2	5.19	6.54	81	13.3	86.1	14.1	6.58	0.055	0	11.62	0	0	0.013	0	0.013	0	6.507	0	0	0	0	0.051	0.065	0	5.12	1.011	0	0.09	3.57	0
DEN/SJMC/19/171	Male	40.5	5	113	97	0	DF	Primary	9.015	Positive	DF	DF	R	1	94.6	99.4	46	98.7	84.7	23.1	8.83	55.4	5.95	93.5	5.57	2.29	0.07	0.151	4.71	0	0	0	0	0.00948	0	2.126	0	0	0.028	0	0.153	0.04	0.141	2.543	0.25294	0	0.06294	1.52	0
DEN/SJMC/19/172	Male	29.2	4	91	47	0	DF	Secondary	0.112	Negative	DF	R	na	1	96.3	99.9	31	98.6	81.9	12.5	5.91	62.6	9.43	90.1	9.82	2.35	0.048	0.05135	4.897	0	0	0	0	0	0	2.28	0	0	0.015	0.0073	0.066	0.033	0.04435	2.587	0.266	0.001	0.065	1.45	0
DEN/SJMC/19/173	Male	20.8	4	242	163	0	DF	Primary	0.051	Negative	DF	R	na	1	95.3	99.9	43.9	98.8	87.9	12.4	7.63	75.2	13.9	85.4	9.61	0.719	0.11	0.028	2.231	0	0	0	0	0	0	0.699	0	0	0.0027	0.0054	0.016	0.1	0.023	1.522	0.12189	0.00773	0.033	0.47	0
DEN/SJMC/19/174	Male	29.7	4	25	13	0	DF	Secondary	9.45	Positive	DF	DF	R	1	95.4	99.7	40.5	98.7	91.5	15.6	10.1	57.1	4.79	94.6	5.28	1.18644	0.102	0.056	3.512	0	0	0.00835	0	0	0.00417	1.05	0	0	0	0	0.12644	0.099	0.052	2.449	0.3047	0.06	0.08	1.17735	0
DEN/SJMC/19/175	Male	18.2	3	170	67	0	DF	Secondary	0.051	Negative	DF	R	na	1	93.5	99.3	55.7	98.6	83	5.92	3.73	81.4	16	82.3	11.3	2.585	0.063	0.022	6.073	0	0	0	0	0	0	2.49	0	0	0.001	0	0.095	0.064	0.022	3.583	0.28655	0.039	0.017	0.98	0
DEN/SJMC/19/176	Male	28	7	216	136	0	DFWS	Primary	9.608	Positive	DFWS	DF	R	2	92.7	99.2	31.2	97.9	85.1	10.5	9.12	72.2	20.1	79.1	11.4	1.444	0	0.065	2.775	0	0	0	0	0	0	1.34	0	0	0	0	0.104	0.004	0.065	1.453	0.35069	0.05	0.037	0.88	0
DEN/SJMC/19/178	Male	21.3	5	107	38	0	DF	Primary	9.445	Positive	DF	R	na	1	94.4	99	54.1	99	93.8	10.7	12.6	69.2	5.18	94.3	4.5	1.617	0.067	0.00574	4.901	0	0	0.00765	0.00191	0	0	1.57581	0	0	0.00346	0	0.03162	0.05272	0.00574	3.319	0.41	0.06	0.00717	1.41768	0
DEN/SJMC/19/179	Male	29.9	3	138	117	0	DFWS	Secondary	9.459	Positive	DF	DFWS	R	4	93	99.7	41.7	99.1	76.8	18.7	9.32	61.6	15.9	83.1	19.7	0.555	0.111	0	4.39	0	0	0.00317	0	0.00317	0	0.38025	0	0	0.022	0.0095	0.16513	0.081	0	3.965	0.306	0.007	0.05836	1.33807	0
DEN/SJMC/19/180	Male	19.4	4	17	14	0	DF	Primary	2.417	Positive	DF	R	na	1	91.1	99.5	20	99.6	92.4	3.38	7.99	73.8	27.9	71.2	6.71	0.23	0.034	0.059	0.995	0	0	0	0	0	0	0.11	0	0	0.00674	0	0.11	0.027	0.059	0.875	0.25	0	0.022	0.63	0
DEN/SJMC/19/181	Male	26.7	3	124	84	0	DFWS	Secondary	2.169	Positive	DFWS	DF	R	2	93.6	99.4	42.6	96.5	77.8	7.82	7.44	78.2	15.7	83.6	19.1	3.696	0.086	0.047	7.03	0	0	0.00826	0.00413	0.00413	0	3.586	0	0.00826	0.00708	0.00826	0.1	0.053	0.026	3.427	0.945	0.019	0	2.95003	0
DEN/SJMC/19/182	Male	21	3	241	129	0	DFWS	Secondary	0.203	Negative	DFWS	DFWS	R	2	94.3	99.4	37.6	97.7	52.4	5.17	6.71	74.5	22.2	75.5	36.9	0.353	0	0	2.447	0	0	0	0	0	0	0.35	0	0	0	0	0	0	0	2.103	0.089	0	0.015	0.8	0
DEN/SJMC/19/183	Male	19.8	5	85	52	0	DF	Secondary	10.713	Positive	DF	DF	R	1	94.3	99.5	36.8	98.4	91	8	10.6	72.3	19.8	79.7	6.26	1.96094	0.499	0.09547	5.461	0	0	0.015	0	0	0	1.71547	0.00485	0	0.039	0.00485	0.22547	0.439	0.08747	3.686	0.677	0	0.011	1.89	0
DEN/SJMC/19/184	Male	36.4	4	169	138	1	DFWS	Primary	8.515	Positive	DFWS	R	na	2	97	99.8	30.8	97	76.9	20.1	4.88	58.5	0.76	98.8	12.1	0.346	0.098	0.13	6.807	0	0	0	0	0	0	0.39	0	0	0.016	0	0	0.079	0.13	6.398	0.039	0.00659	0.1734	0.72	0
DEN/SJMC/19/185	Male	35.2	5	690	304	0	DF	Primary	0.159	Negative	DF	R	na	1	91.9	99.8	29.2	96.7	86.3	9.85	5.75	54.1	10.2	89.7	8.28	2.44	0.018	0.25017	2.56	0	0	0.00356	0	0	0.011	0.37508	0.00356	0	0.00219	0	2.05	0.008	0.23017	2.18017	0.578	0.00231	0.2	0.56	0
DEN/SJMC/19/186	Male	29.6	4	165	70	0	DFWS	Primary	9.474	Positive	DFWS	DF	R	2	92.4	99.1	42.7	98.1	65	6.67	4.32	79.1	25.8	73.6	28.1	1.271	0.102	0.20038	7.05	0	0	0.00989	0	0.00989	0	1.161	0	0	0.001	0.00989	0.099	0.091	0.18038	5.86	0.194	0.02704	0.18204	0.81	0
DEN/SJMC/19/187	Male	35	5	634	315	0	DFWS	Secondary	0.063	Negative	DF	DFWS	R	4	93.4	99.8	43.1	98.2	90.3	6.86	4.54	81.1	28.3	70	8.07	0.796	0.087	0.21	5.303	0	0	0.0058	0	0.0058	0.0058	0.7	0	0	0.01231	0.012	0.079	0.065	0.19	4.568	0.146	0.041	0.186	0.526	0
DEN/SJMC/19/188	Male	30.7	4	46	69	1	DFWS	Secondary	1.662	Positive	DFWS	DF	R	2	89.3	97.6	16.4	98.4	84.1	11.4	7.39	60.1	10.1	89.6	13.4	0.525	0.061	0.31	5.33	0	0	0	0	0	0	0.53227	0	0	0.01727	0.012	0	0.044	0.3	4.776	0.04471	0.022	0.24536	0.41536	0
DEN/SJMC/19/189	Male	44	4	76	39	3	SD	Secondary	0.054	Negative	SD	DFWS	DF	3	93.7	99.6	31.1	97.1	71.4	22.9	4.88	60.6	10	88.5	25.3	2.935	0.032	0.16	6.51	0	0	0	0	0.013	0	2.865	0	0	0	0.013	0.058	0.032	0.13	3.63	0.23672	0.00596	0.127	1.49015	0
DEN/SJMC/19/190	Male	28.3	4	120	125	1	DFWS	Primary	0.1	Negative	DFWS	DF	R	2	95.6	99.7	57	95.9	89.7	22.1	4.51	67.2	3.28	96.3	7.28	2.5	0.021	0.015	6.52	0	0	0	0	0	0	2.482	0	0.00302	0	0.00302	0.01196	0.018	0.009	4.028	0.14334	0.00337	0.11111	1.14778	0
DEN/SJMC/19/191	Male	26.6	6	73	54	1	DFWS	Secondary	0.073	Negative	DFWS	R	na	2	90.9	99.5	21.6	97.7	73.3	18.6	9.1	65.6	6.68	92.6	23.6	0.696	0.009	0.502	2.227	0	0	0	0	0.011	0	0.592	0	0	0.00354	0.018	0.109	0.006	0.488	1.605	0.12	0	0.399	0.73468	0
DEN/SJMC/19/192	Female	35	3	155	52	0	DFWS	Primary	0.105	Negative	DFWS	DF	R	2	92.7	99.6	35.2	98.4	71.3	5.51	5.71	83.3	30.6	68.3	15	3.78	0.076	0.836	8.869	0	0	0.00882	0	0.062	0	3.39	0	0.00882	0.00882	0.068	0.33	0.05	0.698	5.339	0.7	0	0.522	1.847	0
DEN/SJMC/19/193	Male	21.3	4	130	99	0	DFWS	Secondary	0.073	Negative	DFWS	DF	R	2	92.6	99.7	33	97.6	77.2	13	11.9	70.7	9.48	90.2	20.1	2.44	0.10469	0.803	5.18	0	0	0	0	0.022	0.0055	2.03	0.0055	0	0.00019	0.01669	0.38	0.099	0.759	3.11	0.81482	0.01682	0.464	1.47	0
DEN/SJMC/19/194	Male	24.3	5	117	83	3	SD	Secondary	7.293	Positive	SD	DF	R	3	93.4	100	33.4	97.6	85.2	29.1	5.14	45.4	4.7	94.8	10.3	0.77	0.057	1.63381	1.92	0	0	0	0	0.00976	0.00488	0.553	0	0	0.015	0.044	0.207	0.045	1.57381	1.3	0.104	0	1.64379	0.41503	0
DEN/SJMC/19/195	Male	28.8	5	75	36	0	DFWS	Secondary	9.945	Positive	DFWS	DF	R	2	94.6	98.7	43.9	93.6	84.2	8.19	10.3	65	29.4	69.5	11.5	0.38	0.03	1.33148	0.83	0	0	0.00175	0.00351	0	0.00526	0.24	0	0.00175	0.00138	0.021	0.122	0.022	1.30148	0.56	0.103	0	1.437	0.307	0
DEN/SJMC/19/196	Female	18.9	7	354	235	0	DF	Primary	9.564	Positive	DF	DF	R	1	93	99	31.8	96.7	86.1	5.64	6.63	73.7	26.6	71.9	9.88	1.123	0.074	0.08	2.709	0	0	0	0	0	0.00528	1.053	0	0.00528	0.00528	0.00528	0.063	0.063	0.06	1.646	0.07	0	0.163	0.65	0
DEN/SJMC/19/197	Male	27	2	102	82	0	DFWS	Secondary	0.066	Negative	DFWS	R	na	2	93.3	98.8	24	99.1	86.9	8.05	8.12	78.3	20.2	79.3	11	1.122	0.12568	0.57	2.75	0	0	0	0	0.00782	0.00391	1.04	0	0.00391	0	0.00391	0.073	0.12	0.55	1.707	0.194	0.02	0.24428	0.583	0
DEN/SJMC/19/199	Female	29.6	4	105	33	3	SD	Secondary	0.056	Negative	SD	DF	R	3	92.7	99.4	31.8	97.5	89.7	7.68	9.2	80.3	22.4	76.9	6.55	3.52545	0.023	0	6.577	0	0	0	0.00685	0	0	3.49	0	0	0	0	0.02245	0.02	0	3.092	0.58328	0.02528	0.02528	2.55	0
DEN/SJMC/19/200	Male	31.3	5	122	160	0	DF	Secondary	0.061	Negative	DF	R	na	1	94.1	99.8	26.3	98.7	82	8.51	3.59	74.9	9.3	90	16.9	1.644	0.014	0	3.592	0	0	0	0	0	0	1.59	0	0	0.012	0	0.07106	0.002	0	2.002	0.26	0.00567	0.00576	0.84	0
DEN/SJMC/19/201	Male	20.3	2	164	156	0	DF	Secondary	0.068	Negative	DF	R	na	1	94.2	99.8	45.8	98.2	86.2	9.33	4.47	75.3	13.1	86.3	9.6	1.038	0.014	0.06936	2.735	0	0	0	0.0037	0	0	0.966	0	0	0.00276	0	0.073	0.008	0.06936	1.758	0.129	0	0.027	0.58	0
DEN/SJMC/19/202	Male	39	5	69	52	1	DFWS	Secondary	0.105	Negative	DFWS	R	na	2	92.2	99.3	24.4	98.3	84.3	18.3	3.19	69.5	3.92	95.8	9.76	6.091	0.06	0.13	11.142	0	0	0	0	0	0	6	0	0	0.03	0	0.091	0.03	0.13	5.112	0.295	0.017	0.025	1.47706	0
DEN/SJMC/19/205	Female	36.3	4	277	142	0	DFWS	Primary	9.545	Positive	DFWS	R	na	2	91.7	99.5	16.8	97.7	84.5	2.14	2.9	80.3	37.5	61.8	13.7	6.665	0	0	11.635	0	0	0	0	0	0	6.73	0	0	0	0	0	0	0	5.02	1.4	0	0	3.96	0
DEN/SJMC/19/207	Male	30.3	5	65	92	0	DFWS	Primary	9.545	Positive	DFWS	R	na	2	89.9	99.5	14	98.7	95.4	12.3	22.1	61.1	14.2	84.8	3.51	1.347	0.007	0.021	2.933	0	0	0	0	0	0	1.28461	0	0	0	0	0.062	0.007	0.021	1.648	0.598	0	0	2.13	0
DEN/SJMC/19/208	Female	27.5	4	301	227	0	DF	Secondary	9.581	Positive	DF	R	na	1	92.9	98.6	34.2	98.2	83.8	7.15	3.57	77.4	22.3	77	13.3	4.309	0	0	7.806	0	0	0	0	0	0.015	4.24	0	0	0.003	0	0.049	0	0	3.568	0.346	0.057	0.099	1.03	0
DEN/SJMC/19/209	Female	49.4	7	235	131	0	DF	Secondary	0.639	Negative	DF	R	na	1	93.9	99.4	39.5	97.5	87.2	5.46	6.68	82.3	16	81.7	11.2	0.801	0.013	0.029	2.181	0	0	0	0	0	0	0.82	0	0	0.00696	0	0	0.006	0.029	1.354	0.168	0	0	0.55604	0
DEN/SJMC/19/210	Male	56	9	92	118	0	SD	Primary	0.079	Negative	DFWS	SD	R	4	92.1	99.7	29.9	97.3	85.2	7.81	6.11	81.5	16.7	81.5	14.1	0.226	0.034	0.029	1.252	0	0	0	0	0	0	0.16	0	0	0	0	0.067	0.046	0.029	1.104	0.045	0	0.044	0.19	0
DEN/SJMC/19/211	Male	38	4	54	50	2	DFWS	Secondary	0.16	Negative	DFWS	R	na	2	97.5	99.8	53.1	96.8	91.1	10.9	5.7	57.1	16.1	82.2	5.98	0.50727	0.02054	0.07227	1.52181	0	0	0	0	0	0.00259	0.47	0	0	0.00245	0	0.03327	0.01827	0.07027	1.05454	0.115	0.00825	0.07637	0.28	0
DEN/SJMC/19/212	Male	27.2	3	43	26	0	DF	Primary	1.398	Positive	DF	DF	R	1	95.8	98.6	47.5	98	92.5	18.7	9.33	57.3	6.55	92.8	5.08	0.88	0.021	0.48409	2.127	0	0	0	0.00529	0.00529	0	0.84	0	0	0.004	0	0.033	0.013	0.48409	1.289	0.12	0	0.11	0.56698	0
DEN/SJMC/19/213	Male	21.4	7	167	98	0	DFWS	Secondary	0.3	Negative	DFWS	DF	R	2	91.5	99.9	38.1	98.6	73.2	7.87	4.41	67.4	40	59.2	19.5	0.653	0	0.078	1.538	0	0	0	0	0	0	0.63	0	0	0	0.00835	0.016	0	0.068	0.895	0.04	0	0.0147	0.39	0
DEN/SJMC/19/214	Male	36	7	104	57	1	DFWS	Primary	0.023	Negative	DFWS	R	na	2	94	99.7	40.9	99	75.4	7.17	3.16	73.9	15.1	84	20.6	1.29	0.09	0	4.622	0	0	0	0	0.013	0	1.26	0.013	0	0.03096	0.013	0.026	0.048	0	3.3	0.189	0.006	0.12396	0.65	0
DEN/SJMC/19/216	Male	34.2	4	337	388	0	DF	Secondary	1.214	Positive	DF	R	na	1	93.3	99.9	43.2	98	71.3	14	3.19	68.6	7.06	92.7	21.4	6.978	0.03	0.63	10.7	0	0	0.00851	0	0.051	0.00851	6.86	0	0.00851	0	0.022	0.046	0.02	0.537	3.758	0.473	0.01	0.78	1.608	0
DEN/SJMC/19/217	Female	42.7	7	64	45	0	DFWS	Secondary	0.041	Negative	DFWS	R	na	2	90.9	99.6	28.3	98	75	10.4	3.93	74.9	6.71	93	17.9	0.94	0.065	1.601	1.901	0	0	0	0	0.042	0	0.88	0	0	0	0.042	0.014	0.085	1.521	0.961	0.111	0	1.62	0.45	0
DEN/SJMC/19/218	Male	56	7	79	31	1	DFWS	Secondary	0.022	Negative	DFWS	R	na	2	91.5	97.9	27.6	97.4	87.2	11.4	7.72	60	36.9	61.3	9.12	0.631	0.105	0	2	0	0	0	0	0.00333	0	0.61	0	0	0	0.001	0.022	0.151	0	1.42	0.091	0.04	0.07009	0.6	0
DEN/SJMC/19/219	Female	21.1	5	990	281	0	DFWS	Primary	5.561	Positive	DFWS	DF	R	2	94.8	99.7	40.5	98.1	84.7	7.25	5.56	72.6	32.5	67.7	12.6	1.157	0	0	2.47	0	0	0.00468	0	0	0	1.18	0.00037	0	0.00537	0	0	0	0	1.281	0.18	0.00529	0	1.01	0
DEN/SJMC/19/221	Female	34.2	5	158	61	0	DFWS	Secondary	5.443	Positive	DFWS	DF	R	2	92.7	99	22.8	99.1	79.9	3.03	4.32	70.7	35.8	63.4	17.6	0.44	0.017	0.012	1.12374	0	0	0	0	0	0	0.36	0	0	0	0	0.078	0.017	0.012	0.76374	0.048	0	0.054	0.16	0
DEN/SJMC/19/223	Female	23.2	4	429	116	2	DF	Secondary	5.197	Positive	DF	R	na	1	94.3	99.7	18.6	97.9	82.6	9.99	4.6	72.7	20.5	79.1	15.7	2.168	0	0.21	2.924	0	0	0	0	0	0	2.1	0.03	0	0	0	0.067	0	0.18	0.794	0.607	0	0.017	1.22	0
DEN/SJMC/19/224	Male	28	5	293	131	0	DF	Secondary	5.146	Positive	DF	R	na	1	95.2	99.8	30	97.9	82.9	7.68	4.37	74.8	23.8	76.5	9.18	1.347	0	0.27	3.264	0	0	0	0	0	0	1.32	0	0	0.012	0.012	0.028	0	0.26	1.924	0.116	0	0.32	0.909	0
DEN/SJMC/19/225	Male	35.8	6	106	109	0	DF	Secondary	0.034	Negative	DF	R	na	1	93.7	99.3	51.9	97.4	81.6	4.04	4.38	84.2	22.9	76	14.2	0.80691	0.025	0.07583	2.075	0	0	0.00248	0	0.00248	0	0.79	0	0	0	0.00497	0.01691	0.023	0.06883	1.278	0.097	0.00354	0.085	0.45	0
DEN/SJMC/19/227	Male	55.5	5	39	25	0	DFWS	Primary	1.362	Positive	DFWS	R	na	2	94.7	99.4	25.3	98.5	89.9	8.35	11.5	68.6	9.04	90.8	8.19	0.39	0.008	0.051	1.06	0	0	0	0	0.00691	0	0.35496	0	0	0.004	0.01	0.023	0.006	0.033	0.685	0.1	0	0.065	0.456	0
DEN/SJMC/19/229	Female	26.2	5	540	318	0	DFWS	Secondary	0.499	Negative	DFWS	DF	R	2	95.1	99.8	45.8	97.8	73.5	7.29	8.27	61.1	32.2	67.4	18.2	0.31719	0.045	0.00757	1.426	0	0	0	0	0	0	0.29719	0	0	0.011	0.00225	0.013	0.034	0.00457	1.109	0.149	0	0.038	0.58	0
DEN/SJMC/19/230	Male	22.4	5	91	90	0	DFWS	Secondary	0.077	Negative	DFWS	R	na	2	92.8	99.7	43.4	98.9	90.4	5.95	10.3	75.2	18.8	80.4	7.97	0.22453	0.008	0.067	0.801	0	0	0	0	0.00169	0	0.20589	0	0	0	0	0.01863	0.01	0.065	0.589	0.115	0.00723	0.01047	0.30247	0
DEN/SJMC/19/231	Male	31.3	4	190	134	0	DFWS	Primary	NA	NA	DFWS	R	na	2	96.1	99.6	35.9	98.6	90.1	11.1	4.47	71.8	25.8	74	9.24	2.537	0	0	4.84	0	0	0	0	0	0	2.488	0	0	0	0	0.056	0	0	2.377	0.286	0	0	1.434	0
DEN/SJMC/19/233	Male	24.8	5	54	34	0	DFWS	Secondary	0.031	Negative	DFWS	R	na	2	94.4	99.4	49.2	98.8	81.9	10.3	5.6	73.5	15.7	83.7	15.5	0.63684	0.029	0.01851	1.698	0	0	0	0	0.007	0	0.58	0	0	0.00301	0	0.04584	0.026	0.01151	1.104	0.141	0.00217	0.014	0.44613	0
DEN/SJMC/19/235	Male	23.6	4	131	52	0	DFWS	Secondary	0.041	Negative	DFWS	R	na	2	94.9	99.4	45.9	98	89	11.7	5.8	75.7	19.6	80.2	4.49	0.851	0	0	2.642	0	0	0.00316	0	0.00632	0	0.83032	0	0	0	0	0.00632	0	0	1.806	0.115	0	0.016	0.76425	0
DEN/SJMC/19/236	Male	32.5	5	140	170	0	DFWS	Primary	0.057	Negative	DFWS	R	na	2	92	99.7	35.2	93.3	95.3	9.65	6.41	59	14	85.7	3.14	0.48129	0.016	0	1.099	0	0	0	0	0	0	0.4771	0	0	0	0	0.0071	0.029	0	0.63	0.17129	0	0.021	0.55	0
DEN/SJMC/19/237	Male	18.8	3	99	65	0	DFWS	Secondary	0.56	Negative	DFWS	DF	R	2	76.6	99.5	10.2	98.9	82	3.48	5.96	68.5	18.7	81.1	15.2	0.704	0.188	0.176	1.55209	0	0	0	0	0	0	0.67209	0	0.018	0	0.018	0.02809	0.168	0.136	0.86	0.038	0	0.026	0.27	0
DEN/SJMC/19/238	Female	33.3	5	86	51	0	DF	Secondary	0.067	Negative	DF	R	na	1	96	99.1	56.7	99.1	82.4	10.6	4.86	58.3	18.1	81.6	15.2	2.934	0.116	0	5.834	0	0	0.021	0.00687	0.027	0	2.885	0	0.034	0.041	0	0	0.012	0	2.859	0.384	0.013	0.104	2.15	0
DEN/SJMC/19/240	Male	25.6	1	155	58	0	DFWS	Secondary	5.092	Positive	DFWS	R	na	2	93.7	99.6	48.6	96.4	60.8	7.68	4.84	66.2	18.4	81.3	10.1	0.86	0.036	0.02886	3.058	0	0	0.00471	0	0	0	0.84	0	0	0.014	0	0.00942	0.017	0.02886	2.188	0.058	0.01138	0.026	0.799	0
DEN/SJMC/19/241	Female	45.1	5	29	52	0	DFWS	Primary	0.105	Negative	DFWS	DF	R	2	90.4	99.3	30.9	98.5	92.9	7.33	9.18	67.6	34.7	64.8	5.89	0.248	0.114	0	1.028	0	0	0.00626	0	0	0	0.24	0	0	0.013	0	0	0.104	0	0.768	0.01	0	0	0.39	0
DEN/SJMC/19/242	Male	33.7	5	88	100	3	SD	Secondary	2.069	Positive	SD	DFWS	R	3	93.4	99.7	46	98.6	85.8	6.63	4.35	45.4	19.3	80.3	7.79	0.7	0.036	0.03164	2.465	0	0	0	0	0	0	0.68	0.00296	0	0.00252	0	0.018	0.03	0.02964	1.781	0.12633	0.00467	0.06267	0.58	0
DEN/SJMC/19/243	Male	41.2	5	236	136	0	DFWS	Secondary	2.083	Positive	DFWS	DF	R	2	94.1	99.2	32.1	98.7	87.8	4.21	4.19	66.2	33	66.7	10.3	3.89	0.61	0.79	7.463	0.07	0	0.12	0	0.11	0.018	2.23	0.11	0.026	0.143	0.097	1.35	0.148	0.37	4.6	1.519	0.026	0.87	2.43	0
DEN/SJMC/19/244	Male	18.3	10	189	87	0	DF	Secondary	0.064	Negative	DF	R	na	1	94	99.6	34.2	98.2	81.3	10.3	7.6	68.7	15.4	85.1	12.8	1.695	0	0.33	9.12	0	0	0	0	0	0	1.726	0	0	0	0.023	0	0	0.317	7.427	0.328	0	0.044	2.496	0
DEN/SJMC/19/245	Female	28.5	5	195	80	0	DFWS	Secondary	0.448	Negative	DFWS	R	na	2	94	99.7	49.1	96.6	81.4	5.77	5.13	75.8	23.9	75.6	10.3	1.971	0.127	1.123	4.73	0	0	0.021	0	0.011	0.00544	1.907	0	0	0.015	0.00531	0.027	0.089	1.099	2.773	0.317	0.049	1.745	2.045	0
DEN/SJMC/19/246	Male	19.4	4	144	108	0	DF	Primary	0.058	Negative	DF	R	R	1	94.7	99.9	35.1	97.9	91.9	9.18	18	44.7	39.4	60	3.97	0.21	0.105	2.0177	0.896	0	0	0	0	0.00503	0.00503	0.17	0	0.00251	0.00251	0.013	0.023	0.105	1.9977	0.706	0.14106	0	2.942	1.122	0
DEN/SJMC/19/248	Male	50.3	4	NA	NA	0	DFWS	Primary	5.114	Positive	DFWS	DF	R	2	94.3	99.6	19.8	98.8	84.1	12.4	6.81	47.3	17.3	82.3	13.1	1.154	0.044	4.21	4.16	0	0	0	0	0.045	0.045	0.91	0	0	0.023	0.18	0.154	0.021	3.94	3.01	0.588	0	1.96	1.27	0
DEN/SJMC/19/249	Male	18.5	5	66	58	0	DFWS	Secondary	0.219	Negative	DFWS	R	na	2	95.6	99.7	51.8	98.4	89.2	19.8	5.28	58.7	9.51	90.8	9.17	0.95478	0.02	2.19	2.174	0	0	0.00957	0	0.024	0	0.9	0	0	0.014	0.033	0.01878	0	2.13	1.194	0.174	0	1.64	0.81	0
DEN/SJMC/19/250	Male	35.8	4	175	151	0	DFWS	Secondary	0.093	Negative	DFWS	R	na	2	92.6	99.9	52.9	97.9	77.8	8.08	6.6	71.9	17.3	82.4	10.7	0.8957	0	1.10139	2.634	0	0	0	0	0.011	0.011	0.86	0	0.00721	0.014	0.018	0.0207	0	1.06139	1.734	0.20605	0	1.078	0.84605	0
DEN/SJMC/19/251	Female	21	7	66	47	0	DFWS	Secondary	0.055	Negative	DFWS	DF	R	2	88.3	99.1	38.2	97.6	94.1	4.88	5.06	83.9	37.3	62	5.18	0.222	0	0	0.301	0	0	0	0	0	0	0.119	0	0	0	0	0.11176	0.006	0	0.181	0.093	0.012	0.105	0.343	0
DEN/SJMC/19/252	Female	27.4	3	575	382	0	DF	Primary	0.073	Negative	DF	R	na	1	91.4	99.4	28.8	97.9	85.3	5	4.77	73.6	37.8	61.7	11.5	0.568	0.096	0.461	0.697	0	0	0	0	0	0	0.358	0	0	0.014	0	0.21	0.086	0.461	0.329	0.36	0	0.15	0.45	0
DEN/SJMC/19/255	Female	58	4	139	63	0	SD	Primary	0.055	Negative	SD	D	na	4	92.6	99.7	41.7	96	78.4	9.05	7.63	73.2	44	55	20.2	0.38304	0.059	0.168	0.83304	0	0	0	0	0	0	0.32	0	0	0.00324	0.00324	0.06104	0.056	0.168	0.51304	0.18	0.00932	0.1	0.48432	0
DEN/SJMC/19/256	Female	33	5	260	117	0	DFWS	Secondary	0.028	Negative	DFWS	R	na	2	94	99.6	53.9	97.4	88.5	9.68	3.78	76.2	24.7	76.3	10.2	1.468	0	0.049	2.993	0	0	0	0	0.00379	0	1.43458	0	0	0	0.011	0.033	0	0.034	1.548	0.198	0	0.0359	0.82	0
DEN/SJMC/19/257	Female	28.4	5	418	173	0	DFWS	Secondary	0.083	Negative	DFWS	R	na	2	91.7	99.7	29.1	98.3	81.6	11	2.22	59.6	28.9	70.6	14.4	1.068	0.078	0.22	2.065	0	0	0.0081	0	0.0081	0	1.02	0	0	0.016	0.016	0.035	0.054	0.19	0.995	0.18697	0.01997	0.21697	0.49697	0
DEN/SJMC/19/258	Male	58	7	79	52	0	DFWS	Primary	0.124	Negative	DFWS	R	na	2	94.1	99.8	29.5	98.6	74.3	16.2	8.05	55.4	14.7	85.1	23.5	0.404	0.08	0.16	1.761	0	0	0.00632	0	0	0	0.334	0	0	0.019	0	0.069	0.05	0.16	1.398	0.14573	0	0.044	0.29145	0
DEN/SJMC/19/260	Male	24.1	3	140	114	0	DFWS	Secondary	2.371	Positive	DFWS	R	na	2	93.3	99.7	50.6	98.9	92.1	5.29	12.3	51.7	21	79	5.33	0.598	0.005	0.168	1.25181	0	0	0	0	0.0059	0.00393	0.48	0	0	0	0.00393	0.11	0.007	0.158	0.76181	0.27	0	0.081	0.61	0
DEN/SJMC/19/261	Male	65	3	36	67	0	DF	Primary	0.025	Negative	DF	DF	R	1	93.6	98.9	32.2	98.9	84.8	11.5	4.25	61.2	11.7	88	14.4	3.15	0.11	0.532	4.628	0	0	0.016	0	0	0	3.18	0	0.016	0	0	0	0.109	0.512	1.454	0.517	0	0.369	1.54445	0
DEN/SJMC/19/262	Male	49.9	4	142	57	0	DFWS	Primary	0.077	Negative	DFWS	DF	R	2	92.9	99.8	6.79	99.5	81.8	10.5	21.7	57.6	22.4	77.6	15.1	0.56	0.01255	0.10577	0.843	0	0	0	0	0.00712	0.00712	0.47	0	0	0	0	0.071	0.01255	0.09577	0.363	0.263	0.019	0.13	0.53	0
DEN/SJMC/19/263	Female	38.9	4	71	38	0	DF	Secondary	2.476	Positive	DF	R	na	1	92.9	98.2	63.3	98.2	92.4	7.5	7.52	78.2	41.5	58.2	6.34	0.35	0.073	0.001	0.7026	0	0	0	0	0	0	0.28	0	0	0	0	0.069	0.073	0.001	0.4226	0.251	0.013	0	0.38	0
[truncated: 114 more columns]

## Sheet: Dengue(Monocyte, granulocyte)
Study No (Sample code)	Gender	Age (Years)	DPSO	AST	ALT	Bleed-score	Highest WHO catagory	Serostatus	NS1 ELISA	NS1 result	WHO status on Day1	WHO status on Day3	WHO status on Day7	Outcome	Singlets (Freq. of Parent)	Singlets/Debris Exclusion (Freq. of Parent)	Singlets/Debris Exclusion/TLR2+ (Freq. of Parent)	Singlets/Debris Exclusion/TLR2+/Live Monocytes (Freq. of Parent)	Singlets/Debris Exclusion/TLR2+/Live Monocytes/CD14- CD16+ (Freq. of Parent)	Singlets/Debris Exclusion/TLR2+/Live Monocytes/CD14+ CD16+ (Freq. of Parent)	Singlets/Debris Exclusion/TLR2+/Live Monocytes/ CD14+ CD16- (Freq. of Parent)	Singlets/Debris Exclusion/Granulocytes (Freq. of Parent)	Singlets/Debris Exclusion/Granulocytes/Live Granulocytes (Freq. of Parent)	CD14+ CD16- IL-6+ (Freq. of Parent)	CD14+ CD16- IL-10+ (Freq. of Parent)	CD14+ CD16- IP-10+ (Freq. of Parent)	CD14+ CD16- TNFa+ (Freq. of Parent)	CD14+ CD16- IL-6+IL-10+IP-10+TNFa+ (Freq. of Parent)	CD14+ CD16- IL-6+IL-10+IP-10+TNFa- (Freq. of Parent)	CD14+ CD16- IL-6+IL-10+IP-10-TNFa+ (Freq. of Parent)	CD14+ CD16- IL-6+IL-10+IP-10-TNFa- (Freq. of Parent)	CD14+ CD16- IL-6+IL-10-IP-10+TNFa+ (Freq. of Parent)	CD14+ CD16- IL-6+IL-10-IP-10+TNFa- (Freq. of Parent)	CD14+ CD16- IL-6+IL-10-IP-10-TNFa+ (Freq. of Parent)	CD14+ CD16- IL-6-IL-10+IP-10+TNFa+ (Freq. of Parent)	CD14+ CD16- IL-6-IL-10+IP-10+TNFa- (Freq. of Parent)	CD14+ CD16- IL-6-IL-10+IP-10-TNFa+ (Freq. of Parent)	CD14+ CD16- IL-6-IL-10-IP-10+TNFa+ (Freq. of Parent)	CD14+ CD16- IL-6+IL-10-IP-10-TNFa- (Freq. of Parent)	CD14+ CD16- IL-6-IL-10+IP-10-TNFa- (Freq. of Parent)	CD14+ CD16- IL-6-IL-10-IP-10+TNFa- (Freq. of Parent)	CD14+ CD16- IL-6-IL-10-IP-10-TNFa+ (Freq. of Parent)	CD14+ CD16+ IL-6+ (Freq. of Parent)	CD14+ CD16+ IL-10+ (Freq. of Parent)	CD14+ CD16+ IP-10+ (Freq. of Parent)	CD14+ CD16+ TNFa+ (Freq. of Parent)	CD14+ CD16+ IL-6+IL-10+IP-10+TNFa+ (Freq. of Parent)	CD14+ CD16+ IL-6+IL-10+IP-10+TNFa- (Freq. of Parent)	CD14+ CD16+ IL-6+IL-10+IP-10-TNFa+ (Freq. of Parent)
DEN/BMCRI/19/091	Female	18	3	417	204	0	DF	Primary	2.962	Positive	DF	DF	R	1	93.6	99.9	5.57	94.9	4.66	18.8	76.5	37.2	80.6	0.01141	0.00483	0.12541	0.053	0	0	0	0	0	0	0.00229	0	0	0.00459	0	0.011	0	0.13	0.046	0	0	0.15	0.02	0	0	0
DEN/BMCRI/19/092	Male	21	5	145	74	0	DFWS	Secondary	6.405	Positive	DFWS	DF	R	2	93.1	99.7	6.98	97.5	0.85	15.5	83.7	45.2	96.7	0.004	0.038	0.158	0.125	0.00192	0.00384	0	0	0.00192	0.007	0	0	0	0	0.00192	0	0.032	0.14182	0.118	0	0.61	0.16	0	0	0.019	0
DEN/BMCRI/19/093	Male	33	3	236	193	2	DFWS	Primary	0.193	Negative	DFWS	R	na	2	91.3	99.9	3.33	97.7	0.98	30.3	68.7	51.4	96.1	0.024	0	0.051	0.12	0	0	0	0	0	0.017	0	0	0	0.011	0	0.013	0	0.04	0.11	0.18	0.21	0.195	1.64	0.011	0.097	0.03
DEN/BMCRI/19/095	Male	22	5	NA	NA	0	DFWS	Primary	6.52	Positive	DFWS	DF	R	2	95.9	99.2	12.3	98.6	1.37	18.6	80	33.2	95.7	0	0.008	0.146	0.018	0	0.00989	0	0	0	0	0.00989	0	0	0	0	0	0	0.14403	0.008	0	0	0	0.06	0	0	0
DEN/BMCRI/19/097	Female	26	5	52	34	0	DF	Primary	1.695	Positive	DF	R	na	1	96.1	99.8	4.2	98.2	2.62	12.9	84.3	41.8	83.5	0	0	0.146	0.002	0	0	0	0	0	0.002	0	0	0	0	0	0	0	0.14	0.002	0.3	1.44	0.85	0.89	0	0.524	0
DEN/BMCRI/19/098	Female	30	3	94	71	2	DFWS	Secondary	6.555	Positive	DFWS	DF	DF	2	95.7	99.4	4.81	98.5	6.59	14.4	78.8	24.9	96	0	0.00868	0.077	0	0	0	0	0	0	0	0	0	0	0	0	0.00268	0.00868	0.094	0	0.61	0.32	0.25	0.26	0.166	0	0.03
DEN/BMCRI/19/099	Male	30	4	123	150	3	SD	Primary	2.336	Positive	SD	DF	R	3	88.6	99.5	5.08	98.5	0.86	7.73	90.8	44.5	98.4	0	0	0	0.00987	0	0	0	0	0	0	0	0	0	0	0	0.00574	0	0	0.00987	0	0.14	0.02	0	0	0	0
DEN/BMCRI/19/100	Male	24	5	NA	NA	0	DF	Primary	1.031	Equivocal	DF	R	na	1	92.7	99	4.13	96.3	4.5	5.52	87.6	39.1	96.6	0	0	0.314	0.05	0	0	0	0	0	0	0	0	0	0.00265	0	0	0	0.33	0.048	0	0	0	0	0	0	0
DEN/BMCRI/19/101	Male	20	7	213	192	0	DFWS	Primary	0.153	Negative	DFWS	DF	R	2	92.3	99.4	5.48	97.8	3.3	13.2	82.4	29.3	90.9	0.00942	0.01	0.31695	0.13085	0	0	0	0	0	0.00385	0	0	0	0	0	0.00537	0.01185	0.32	0.13237	0	0	0.04	0.11	0	0	0.003
DEN/BMCRI/19/105	Female	28	3	196	143	2	DFWS	Primary	6.362	Positive	DFWS	DFWS	DF	2	95.8	99.5	4.97	92.1	3.41	32.1	64.4	68	99.1	0.01049	0	0	0.01749	0	0	0	0.00334	0	0	0	0	0	0	0	0.00749	0	0	0.01749	0.05	0	0	0.8	0.033	0	0
DEN/BMCRI/19/110	Female	22	4	373	292	0	DF	Secondary	0.729	Negative	DF	DF	R	1	96.2	99.6	3.73	95.7	5.16	24.1	70.5	55.9	98.6	0	0	0	0.252	0	0	0	0	0	0	0	0	0	0	0	0	0	0	0.252	0	0	0	1.26	0	0	0
DEN/BMCRI/19/111	Male	22	5	522	236	0	DF	Primary	6.389	Positive	DF	DF	R	1	95.7	99.8	6.02	97.4	1.46	11.2	87	44.7	97.5	0.011	0.05715	0.0123	0.29	0	0	0	0	0	0.00353	0	0	0.00353	0.00421	0	0.00706	0.049	0.0053	0.28	0.39	0.81	0.64	2.34	0.017	0.01	0
DEN/BMCRI/19/113	Male	28	4	124	98	3	SD	Secondary	6.796	Positive	SD	DF	R	3	97.9	99.4	3.77	95.9	2.99	3.36	92.1	31.1	96.6	0	0.014	0.00012	0.035	0	0.00012	0	0	0	0	0	0	0	0.00271	0	0	0.011	0	0.033	0.24	0	0	0	0.074	0	0
DEN/BMCRI/19/115	Male	21	3	51	20	0	DFWS	Primary	6.259	Positive	DFWS	DF	R	2	94	99.6	3.03	94.6	6.98	3.81	87.9	55.9	98.4	0.024	0	0	0.033	0	0	0	0	0	0	0.00772	0	0	0	0	0.03153	0	0	0.026	0	0	0	1.61	0	0	0
DEN/BMCRI/19/116	Male	21	4	279	129	0	DFWS	Primary	6.909	Positive	DFWS	R	na	2	95.1	99.1	6.46	97.7	1.84	3.12	93.3	47.3	98.3	0	0.01417	0.0042	0.09	0	0	0	0	0	0.0014	0	0	0	0.0056	0	0	0.01108	0.0028	0.08	0	0	0	1.48	0.042	0	0.042
DEN/BMCRI/19/117	Male	26	3	296	121	1	DFWS	Primary	6.592	Positive	DFWS	R	na	2	94.9	99.2	9.61	91	1.37	8.64	87.9	40.4	91.7	0	0.084	0.00084	0.25	0	0	0	0	0	0	0	0	0.00242	0.021	0	0	0.064	0.00362	0.23	0.143	1.05	0.23	0.42	0.012	0.04	0
DEN/BMCRI/19/118	Male	35	7	163	108	0	DF	Secondary	0.167	Negative	DF	DF	R	1	94.6	99.1	10.1	93.7	5.22	21.9	71.3	27	87.7	0.01661	0.18168	0.06984	0.249	0	0.00589	0	0	0	0.00861	0	0	0.02761	0.00861	0	0.00147	0.13445	0.02661	0.241	0.038	1.27	0.25	0.66	0.011	0	0
DEN/BMCRI/19/120	Male	40	4	57	36	0	DFWS	Primary	6.029	Positive	DFWS	DFWS	R	2	87.1	99.4	9.88	98.5	2.67	25.9	70.8	46.7	98.2	0.01086	0	0.00902	0.217	0	0	0	0	0	0.00902	0	0	0	0.00902	0	0.00188	0	0	0.207	0.07	0	0	0.14	0.18	0	0
DEN/BMCRI/19/122	Male	18	4	89	69	2	DFWS	Secondary	0.13	Negative	DFWS	DFWS	R	2	93.1	99.7	8.05	97.1	5.18	27.9	64.1	39.3	93.8	0	0	0.00636	0.236	0	0	0	0	0	0.00636	0	0	0	0.00318	0	0	0	0	0.226	0	0	0	0	0	0	0
DEN/BMCRI/19/123	Male	27	6	NA	NA	0	DF	Primary	0.118	Negative	DF	R	na	1	86.3	96.3	7.65	92.9	3.74	15	80.6	30.5	88.8	0.011	0.16	0	0.342	0	0	0	0	0	0	0	0	0	0.00652	0	0.011	0.15	0	0.336	1.02	0.55	0.75	1.04	0.056	0.122	0
DEN/BMCRI/19/124	Male	30	5	118	98	0	DF	Primary	0.128	Negative	DF	R	na	1	90.2	96.4	8.34	94.6	1.27	11.6	86.5	57.9	85.8	0	0	0	0.12	0	0	0	0	0.00115	0	0	0	0	0	0	0	0	0	0.12	0.13	0.08	0	0.98	0	0	0
DEN/BMCRI/19/125	Male	23	5	71	22	0	DF	Primary	6.179	Positive	DF	DF	R	1	93.9	98.3	7.69	98	2.57	17.2	78	23.7	90.5	0.016	0	0	0.292	0	0.00196	0	0	0.00196	0	0	0	0.00196	0	0	0.012	0	0	0.292	0.2	0	0.15	1.4	0.027	0	0
DEN/BMCRI/19/127	Male	25	5	NA	NA	2	DFWS	Secondary	0.126	Negative	DFWS	DF	R	2	90.1	97.4	6.09	93.8	4.42	4.4	86.7	63.9	98.8	0.00867	0	0	0.393	0	0	0	0	0	0.00035	0	0	0	0.00035	0	0.00804	0	0	0.395	0	0	0	0.78	0	0	0
DEN/BMCRI/19/128	Female	18	7	140	101	0	DFWS	Secondary	0.122	Negative	DFWS	R	na	2	91.5	98.6	11.2	96.2	2.38	14.3	82.9	54.5	98.3	0.02988	0.011	0.02153	0.405	0	0	0	0	0.00122	0.01388	0.00122	0	0.00376	0.00244	0	0.013	0.004	0.00265	0.405	0	0	0	2.78	0	0	0
DEN/BMCRI/19/133	Female	25	3	NA	NA	0	DF	Secondary	0.132	Negative	DF	DF	R	1	83	97.3	6.75	82.6	4	10.6	84.7	23.1	92.8	0	0.006	0.00264	0.107	0	0	0	0.011	0	0	0	0	0	0	0	0	0.00264	0.011	0.111	0.33	0.55	0	0.33	0	0.05	0
DEN/BMCRI/19/134	Female	26	4	62	28	0	DFWS	Secondary	0.145	Negative	DFWS	DF	R	2	93.2	98.9	6.45	83.1	4.27	18.9	75.9	50.8	94.5	0	0	0	0.077	0	0	0	0	0	0	0.00241	0	0	0	0	0	0	0.00241	0.08	0	0	0	0.22	0.00969	0	0
DEN/BMCRI/19/135	Male	45	6	153	62	2	SD	Secondary	1.436	Positive	SD	SD	R	3	93.7	99.8	6.55	89.4	2.54	26.9	70.3	33.3	94	0.06553	0.168	0.036	0.146	0	0.00888	0	0.00296	0	0.024	0	0	0.00296	0.00296	0	0.03053	0.158	0	0.136	0	0	0	0.8	0	0	0
DEN/BMCRI/19/136	Female	19	4	20	13	0	DF	Primary	6.181	Positive	DF	DF	R	1	95.8	99.6	3.8	79.2	13.3	32.1	54.4	57.8	92	0	0	0.086	0.27	0	0	0	0	0	0.012	0	0	0	0	0	0	0	0.074	0.45	0	0	0	1.35	0	0	0
DEN/BMCRI/19/139	Female	35	4	96	57	1	DFWS	Primary	5.99	Positive	DFWS	DF	R	2	93	99.8	7.42	79.3	1.84	18.3	77.8	26.1	74.7	0.008	0.374	0.00883	0.499	0	0.0038	0	0	0	0.00144	0.0038	0	0.0038	0.00483	0	0.00453	0.366	0	0.495	0	0.79	0	4.66	0.051	0	0
DEN/BMCRI/19/140	Male	48	5	122	95	0	DF	Secondary	0.126	Negative	DF	R	na	1	95.6	99.7	3.59	95.4	2.57	16.9	79.8	18.1	85.6	0.00505	0.19	0	0.099	0	0	0	0	0	0	0	0	0	0.00267	0	0.008	0.19	0	0.099	0.15	0.67	0.01	2.63	0.01	0.03	0
DEN/BMCRI/19/141	Male	32	5	211	127	1	DFWS	Secondary	0.138	Negative	DFWS	R	na	2	96.2	99.9	4.87	96.6	2.92	15.7	79.5	30.4	79.3	0	0	0	0.078	0	0	0	0	0	0	0	0	0	0.00511	0	0	0	0	0.068	0	0	0	0	0.013	0	0
DEN/BMCRI/19/144	Male	28	3	120	74	0	DF	Primary	1.66	Positive	DF	R	na	1	93.5	99.2	1.1	95.4	15.9	11.4	68.5	75.2	99.2	0	0	0	0.268	0	0	0	0	0	0	0	0	0	0	0	0	0	0	0.268	0	0	0	8.16	0	0	0
DEN/BMCRI/19/145	Male	44	4	41	24	0	DF	Primary	0.186	Negative	DF	R	na	1	88.2	99.7	8.64	95	4.11	13.3	79.9	33.5	73.9	0	0	0.044	0.157	0	0.017	0	0.00875	0	0	0	0	0.00875	0	0	0	0	0.017	0.157	0	0	0	4.47	0.16	0	0
DEN/BMCRI/19/146	Male	25	6	220	67	0	DFWS	Secondary	0.114	Negative	DFWS	DFWS	R	2	93.8	99.2	6.85	93.7	9.73	14.8	71.5	28.2	98	0	0	0.046	0.157	0	0.00285	0	0	0	0	0.00285	0	0	0.0057	0	0	0	0.043	0.147	0	0	0	2.6	0	0	0
DEN/BMCRI/19/148	Female	35	3	132	98	0	DF	Secondary	0.12	Negative	DF	R	na	1	94.1	99.6	3.4	94	2.67	21.1	75.6	42.4	97.1	0	0.0168	0.00287	0.183	0	0	0	0	0	0	0.00403	0	0	0.00807	0	0	0.0088	0.00807	0.173	0.65	0.22	0.44	2.23	0.102	0.081	0.00722
DEN/BMCRI/19/149	Male	30	4	77	45	0	DFWS	Primary	6.21	Positive	DFWS	DF	R	2	94.4	99.8	5.07	98.1	3.04	27.6	68.3	47.2	94.4	0.00911	0.023	0.00334	0.083	0	0	0.00334	0	0.00334	0	0.00668	0	0	0.017	0	0	0.00334	0	0.053	0.88	0.52	0.417	1.23	0.153	0.113	0.074
DEN/BMCRI/19/150	Male	18	4	99	76	0	DFWS	Primary	6.654	Positive	DFWS	DF	R	2	96.1	99.6	8.16	96.7	1.78	13.1	84.8	50.7	84	0.01903	0.02	0.55	0.09	0	0	0	0	0.00288	0	0	0	0.00288	0.00203	0	0.01603	0.01603	0.54	0.08	0	0	0.02	2.96	0	0	0
DEN/BMCRI/19/151	Male	29	3	96	51	2	SD	Primary	6.432	Positive	SD	DFWS	R	3	93.5	99.7	5.27	98.1	3.49	27.1	68	70.1	98.8	0.035	0.02101	0.25501	0.31	0	0	0	0	0	0.00126	0.00625	0	0	0.00625	0	0.02801	0.01501	0.26	0.3	0	0	0	1.51	0	0	0
DEN/BMCRI/19/152	Female	19	7	203	69	0	DF	Primary	0.126	Negative	DF	DF	R	1	94.9	99.4	6.97	90.5	4.06	17.9	76.1	25.9	87.6	0.03	0.03837	0.36	0.136	0	0	0	0	0	0.00459	0.00688	0	0	0.014	0	0.018	0.02537	0.36	0.116	0	0	0.16	0.72	0	0	0
DEN/BMCRI/19/154	Female	35	7	61	41	0	DFWS	Primary	3.801	Positive	DFWS	R	na	2	94.7	99.7	7.84	98	4.12	15.7	79.8	39.1	94.4	0.03041	0.02	1.37841	1.52522	0	0	0	0	0.00356	0.00375	0	0	0	0.00534	0.00534	0.023	0.014	1.36	1.50522	0.56	0.308	0.505	22.07	0.013	0.054	0.036
DEN/BMCRI/19/155	Female	43	4	130	75	0	SD	Secondary	0.167	Negative	SD	DFWS	R	3	91.5	99.5	8.84	95.2	3.97	22.3	72.2	28.3	97.7	0.04158	0.033	2.5	0.256	0	0	0	0	0	0.00249	0	0	0.00249	0.012	0.017	0.04229	0.021	2.48	0.226	0.24	0.06	3.19	1.63	0.024	0.057	0
DEN/BMCRI/19/156	Female	52	4	80	77	0	DF	Secondary	0.118	Negative	DF	R	na	1	95.1	99.6	6.26	95.3	11.3	20.5	66.2	24.8	95.7	0.021	0.021	1.765	0.435	0	0	0.00363	0	0	0	0	0	0.00363	0.015	0.00726	0.022	0	1.76	0.415	0.123	0.26	0.819	2.96	0.001	0.116	0
DEN/BMCRI/19/158	Male	38	4	340	106	0	DFWS	Secondary	0.138	Negative	DFWS	DFWS	R	2	93.3	99.9	7.27	98.8	2.24	2.64	94.5	35.8	99.6	0.00485	0.004	0.00535	0.13177	0	0	0	0	0	0	0	0	0	0.00448	0	0.0051	0	0.0056	0.13177	0	0	0	10.07	0	0	0
DEN/BMCRI/19/159	Female	26	7	63	25	1	DFWS	Secondary	6.294	Positive	DFWS	DF	R	2	94.9	99.7	3.43	95.6	4.79	10.5	83	77.5	98.6	0.074	0.024	0.212	0.483	0	0	0.011	0	0	0.032	0	0	0	0.011	0	0.032	0.003	0.182	0.463	0.66	0.63	0	19.2	0.255	0	0.084
DEN/BMCRI/19/160	Female	38	7	135	89	2	DFWS	Primary	0.128	Negative	DFWS	R	na	2	92.7	99.8	4.38	90.3	2.43	17.2	78.5	32.6	97.6	0.0335	0.0565	0.034	0.206	0	0	0	0	0	0.0075	0.00582	0	0	0.00498	0	0.02	0.05125	0.0275	0.19	0.01	0.06	0.12	2.17	0	0.004	0
DEN/BMCRI/19/161	Male	22	2	65	35	0	DFWS	Secondary	6.57	Positive	DFWS	DF	R	2	94.6	99.5	3.97	92.5	5.71	17.6	73.6	35.8	95.6	0.02294	0.072	0.03298	0.34396	0	0	0.00405	0	0	0.00405	0.00405	0	0	0.012	0	0.01396	0.059	0.02898	0.32396	0	0.06	0.06	4.41	0	0.028	0
DEN/BMCRI/19/162	Male	24	3	129	69	0	DF	Primary	2.175	Positive	DF	DF	R	1	93.3	99.4	7.89	96.8	2.24	7.93	87.3	32.7	97.1	0.014	0.027	0.00961	0.47488	0	0	0.00316	0	0	0	0	0	0	0.00474	0	0.011	0.019	0.00961	0.46488	0.05	0.37	0.19	6.25	0	0.023	0
DEN/BMCRI/19/163	Male	35	4	125	82	0	DFWS	Primary	3.5227	Positive	DFWS	DF	R	2	92.9	99.6	9.27	96.8	2.59	18.7	76.9	44	96.4	0.02333	0.044	0.04233	0.603	0	0	0	0	0	0.00733	0	0	0.012	0.00786	0	0.016	0.024	0.024	0.603	0	0.12	0	6.91	0.005	0	0
DEN/BMCRI/19/164	Female	30	4	399	250	0	DF	Primary	3.62	Positive	DF	R	na	1	92.4	99.8	7.55	97	3.83	6.61	87.8	46.3	98.9	0.00866	0.00866	0.02466	0.21533	0	0	0	0	0	0.00677	0	0	0	0.00456	0	0.00228	0.00699	0.02033	0.20533	0	0	0	5.66	0	0.027	0
DEN/BMCRI/19/165	Male	33	7	200	74	0	DF	Primary	6.58	Positive	DF	R	na	1	93.1	99.6	8.36	91.9	1.72	8.07	79.9	57.5	98.5	0.022	0.057	0.03773	0.43	0	0.00269	0.00348	0	0	0.014	0.00348	0	0.00348	0.028	0	0	0.019	0.017	0.4	0.04	0.56	0.05	7.67	0.073	0	0
DEN/BMCRI/19/168	Male	26	5	111	34	0	DFWS	Primary	6.037	Positive	DFWS	DF	R	2	94.1	99.4	6.46	94.2	3.95	25.6	69.6	51.1	96.8	0.02053	0.036	0.036	0.487	0	0	0	0	0	0.00453	0	0.00547	0	0.00547	0	0.016	0.025	0.02653	0.477	0.17	0.02	0.17	5.3	0	0.014	0
DEN/BMCRI/19/169	Male	21	4	145	64	0	DFWS	Primary	6.498	Positive	DFWS	DF	R	2	92	99.6	6.08	98.5	4.75	11	82.7	66.5	99.4	0.02933	0.01533	0.022	0.278	0	0	0	0	0.0036	0.011	0.011	0	0	0	0	0.00587	0.018	0.0072	0.259	0.158	0.19	0.154	5	0.043	0.043	0
DEN/BMCRI/19/170	Male	35	3	236	254	0	DF	Primary	0.153	Negative	DF	DF	R	1	93.8	100	14.6	82.3	12.5	30.1	56.8	56	96.7	0.01144	0.03	0	0.42563	0	0	0	0.00251	0	0	0	0	0	0	0	0.01063	0.027	0	0.42563	0	0	0	4.19	0	0	0
DEN/BMCRI/19/172	Male	22	4	116	84	0	DFWS	Secondary	0.13	Negative	DFWS	R	na	2	93	99.4	9.3	91.9	2.17	13.6	83.2	37.4	99.4	0.00059	0.01804	0	0.04372	0	0	0	0	0	0	0	0	0	0	0	0.00457	0.0207	0.00011	0.04372	0.043	0	0	3.26	0	0.00886	0
DEN/BMCRI/19/173	Male	21	5	111	96	0	DFWS	Secondary	0.142	Negative	DFWS	R	na	2	93.4	99.5	6.49	96.4	2.85	31.4	64.7	36.7	99.8	0	0.00313	0	0.03463	0	0	0.00156	0	0	0	0.00156	0	0	0	0	0	0.00156	0	0.03163	0.016	0.027	0	0	0	0	0
DEN/BMCRI/19/174	Female	23	2	199	87	0	DF	Secondary	6.35	Positive	DF	DF	R	1	95.7	99.9	3.6	84.5	7.87	14.6	74	42.6	99.8	0.037	0.104	0.00029	0.07171	0	0	0	0.014	0	0.00358	0	0	0	0	0	0.019	0.084	0	0.07171	0.92	1.44	0.27	2.47	0	0.204	0
DEN/BMCRI/19/175	Female	55	6	145	68	0	DFWS	Secondary	0.145	Negative	DFWS	DF	R	2	89.2	98.5	5.14	94.7	5.61	28.9	64.9	35.6	98.6	0.039	0.041	0.509	0.113	0	0	0	0	0.00734	0.004	0	0	0	0.011	0	0.027	0.03	0.503	0.093	0	0	0	0	0	0	0
DEN/BMCRI/19/176	Male	18	2	109	63	3	SD	Primary	6.144	Positive	SD	DF	R	3	91.7	100	6.07	90.6	2.96	20.6	75.8	58.8	97.9	0.0133	0.019	0.115	0.17808	0	0	0	0	0.00688	0	0	0	0	0.01	0	0.00808	0.009	0.111	0.15808	0.02	0.02	0.27	3.88	0.004	0	0
DEN/BMCRI/19/178	Male	63	2	78	23	0	DF	Secondary	0.116	Negative	DF	R	na	1	92.9	100	3.38	88.9	6.42	23.7	69.4	73.1	93.5	0.05329	0.547	0.386	0.12029	0	0.036	0	0	0	0.01729	0	0	0.151	0	0	0	0.366	0.18514	0.13	0.205	2.98	0.52	2.44	0.053	0.061	0
DEN/BMCRI/19/180	Male	45	4	>1000	756	0	SD	Secondary	5.76	Positive	SD	SD	R	3	90.8	99.8	7.35	92.3	3.79	10.4	82.6	46.4	99.3	0.008	0.01171	0.034	0.21471	0	0	0	0	0	0	0	0	0	0	0	0.01436	0.01171	0.04	0.21471	0	0.35	0.23	4.27	0.017	0	0
DEN/BMCRI/19/182	Male	27	8	100	92	2	DFWS	Primary	0.212	Negative	DFWS	R	na	2	92.9	99.9	0.13	71.7	38.3	24.7	34.9	2.85	89.4	0.062	0	0	0.062	0	0	0	0	0	0	0	0	0	0	0	0.062	0	0	0.062	0	0	0	0.27	0	0	0
DEN/BMCRI/19/183	Female	32	3	123	77	2	SD	Secondary	0.155	Negative	SD	R	na	3	93.2	99.9	11.6	84.6	2.07	25.5	71.9	41.3	99.5	0	0.00248	0	0.23699	0	0	0	0	0	0	0.0015	0	0	0.0015	0	0.00147	0.00145	0	0.22699	0.058	0.021	0.01	2.14	0.021	0	0
DEN/BMCRI/19/186	Male	49	7	112	74	0	DF	Secondary	0.245	Negative	DF	R	na	1	92	99.9	5.45	94.8	2.8	12.7	84.1	43	98.9	0.00669	0.006	0.03804	0.06735	0	0	0	0	0	0	0	0	0	0	0	0.012	0.00904	0.04069	0.06735	0.372	0.41	0.52	0.86	0.038	0.306	0
DEN/BMCRI/19/187	Male	18	7	74	60	0	DF	Primary	0.905	Equivocal	DF	DF	R	1	90.8	100	9.4	96.4	2.96	13.3	83.1	49.5	99.1	0.03582	0.01	0.17094	0.2	0	0	0	0	0	0.00882	0	0	0	0.00258	0	0.028	0.007	0.16612	0.20224	0.54	0.59	0.549	2.37	0.043	0.284	0.011
DEN/BMCRI/19/188	Male	35	5	92	46	0	DF	Primary	0.478	Negative	DF	R	na	1	92.2	100	8.39	96.3	2.76	15.9	80.7	25.9	99.5	0.038	0.032	0.18207	0.10524	0	0	0	0	0	0.019	0.00148	0	0	0.0059	0.00148	0.018	0.025	0.15365	0.09424	0.14	0.09	0.24	2.94	0.01	0	0
DEN/BMCRI/19/189	Male	20	5	44	21	0	DF	Primary	0.142	Negative	DF	R	na	1	96.2	100	10.9	96.2	1.77	15.4	82.2	16.8	99.6	0.03378	0.01604	0.03404	0.28	0	0	0	0	0	0	0	0	0	0.00915	0	0.037	0.00878	0.03552	0.27	0	0	0	3.94	0	0	0
DEN/BMCRI/19/191	Female	18	3	76	42	0	DF	Primary	0.276	Negative	DF	DF	R	1	88.5	99.9	5.46	93.6	4.45	28	67.4	40.2	96.6	0.01471	0.037	0.079	0.40271	0	0	0	0	0	8e-05	0	0	0	0.011	0	0.01535	0.026	0.07871	0.39271	0	0	0	1.49	0	0	0
DEN/BMCRI/19/192	Female	32	7	225	198	0	DF	Primary	5.017	Positive	DF	DF	R	1	90.8	100	6.01	96.3	4.99	10.4	83.6	33.1	94.6	0.0293	0.024	0.126	0.1853	0	0	0	0	0	0.0063	0	0	0	0.00763	0	0.023	0.02161	0.1253	0.1753	0	0	0	4.99	0.061	0	0.031
DEN/BMCRI/19/193	Male	18	6	118	62	0	DFWS	Primary	6.673	Positive	DFWS	DFWS	R	2	94.9	100	12.6	96.7	4.03	24.9	70.2	46.7	99.4	0.032	0	0.126	0.85649	0	0	0	0.00151	0	0.01273	0	0	0.00602	0.015	0.00452	0.022	0	0.11	0.83649	0	0	0	9.23	0.005	0	0
DEN/BMCRI/19/194	Female	23	3	144	33	0	DF	Primary	6.414	Positive	DF	DF	R	1	92.3	100	6.43	96.2	4.52	28	66.9	68.5	98.9	0.03171	0.07171	0.15535	1.09535	0	0.00811	0	0	0	0.00346	0.00811	0	0.032	0.016	0	0.01135	0.01471	0.11	1.07535	0.03	0.18	0.11	6.11	0.027	0	0
DEN/BMCRI/19/195	Female	50	7	115	44	0	DF	Secondary	5.112	Positive	DF	DF	R	1	93.4	99.7	1.14	84.8	18.2	13	68.7	67.5	98.6	0	0	0.032	0.34	0	0	0	0	0	0	0	0	0	0	0	0	0	0.032	0.34	0	0	1.01	4.88	0.25	0	0
DEN/BMCRI/19/197	Male	26	4	106	26	0	DF	Primary	0.163	Negative	DF	DF	R	1	91.1	99.2	7.66	97.3	1.27	14.4	80.8	42.8	99.5	0.00619	0.006	0.04643	0.23891	0	0	0	0	0	0	0	0	0	0.00647	0	0.00647	0	0.04862	0.23891	0.02	0	0	0.52	0.002	0.024	0
DEN/BMCRI/19/199	Male	22	7	108	34	0	DFWS	Primary	1.094	Equivocal	DFWS	DF	DF	2	96	100	2.52	86.4	4.92	17	77.4	49.3	99.2	0	0.031	0.01	0.53	0	0	0	0.01	0	0	0	0	0	0	0	0	0.02	0.01	0.53	0.14	0	0	2.29	0.19	0	0
DEN/BMCRI/19/201	Male	19	5	41	16	0	DF	Primary	1.107	Positive	DF	DF	R	1	93.5	99.5	8	47.1	4.96	18.1	76.1	33.6	99.2	0.01957	0.066	0.155	0.18	0	0	0	0	0	0.01957	0	0	0.021	0.00586	0	0	0.038	0.112	0.17	0.105	1.09	0.07	2.13	0.025	0.05	0
DEN/BMCRI/19/202	Male	28	3	103	189	3	SD	Primary	3.538	Positive	SD	DF	R	3	91.3	99.8	6.13	84.8	1.84	12.2	85.4	35.2	86.7	0.051	0.239	0.7	0.14346	0	0.01864	0	0	0	0.029	0	0	0.127	0	0.0026	0.0026	0.097	0.52	0.13346	0.04	1.59	0.06	1	0	0.051	0
DEN/BMCRI/19/204	Female	38	7	149	68	0	DFWS	Secondary	0.191	Negative	DFWS	R	na	2	93.5	100	3.75	88.1	0.32	7.63	82.1	65.5	89.2	0.011	0.035	0.15	0.1	0	0	0	0	0	0.009	0	0	0.018	0	0	0.00197	0.01691	0.11	0.1	0.043	1.54	0.26	0.83	0	0.019	0
DEN/BMCRI/19/206	Male	35	6	110	96	0	DF	Secondary	0.148	Negative	DF	DF	R	1	94.8	100	6.07	89.4	6.36	22.4	69.4	33.1	97.4	0.10386	0.409	0.725	0.47693	0	0.03086	0	0	0.00406	0.057	0	0.00813	0.26	0.016	0	0.016	0.085	0.361	0.45693	1.35	5.25	1.53	3.77	0.018	0.749	0
DEN/BMCRI/19/207	Female	18	7	97	132	0	DFWS	Primary	2.236	Positive	DFWS	R	na	2	97.6	99.9	11.1	96.7	1.85	19.6	77.9	36.4	93.7	7e-05	0	0	0.24713	0	0	0	0	0	0	0	0	0	0	0	0.00294	0	0	0.24713	0	0	0	5.38	0	0	0
DEN/BMCRI/19/208	Male	40	7	75	39	0	DF	Primary	3.355	Positive	DF	R	na	1	94.2	98.8	13.6	93.9	2.4	27.3	69.4	34.9	98.9	0	0.01155	0	0.11839	0	0	0	0	0	0	0	0	0	0.0022	0	0.002864	0.01239	0	0.10839	0	0.1	0	0.31	0	0	0
DEN/BMCRI/19/211	Male	45	4	234	118	0	DF	Primary	0.185	Negative	DF	R	na	1	91.6	99.1	9.65	86.3	1.52	23.4	71.5	40.8	77.9	0.00064	0	0	0.07864	0	0	0	0	0	0	0.0008	0	0	0.0056	0	0.0048	0.007	0	0.07264	0	0	0	0.09	0	0	0
DEN/BMCRI/19/212	Female	40	2	112	98	0	DFWS	Secondary	0.638	Negative	DFWS	R	na	2	93.7	99.8	7.43	94.4	3.43	34.6	60.9	31.9	97.9	0.01546	0	0	0.23285	0	0	0	0	0	0.01023	0	0	0	0.00253	0	0.00743	0.008	0	0.22523	0.033	0.16	0.096	0.54	0	0	0
DEN/BMCRI/19/213	Female	37	7	110	96	0	DFWS	Secondary	0.282	Negative	DFWS	R	na	2	95.3	99.1	5.97	93.9	3.81	23.8	69.1	28.6	97.7	0.01806	0.08	0.113	0.13753	0.00231	0	0	0	0	0.00953	0.00231	0	0.01806	0.00924	0	0.00446	0.05059	0.08	0.11753	0.141	1.11	0.12	0.53	0.002	0.10366	0
DEN/BMCRI/19/214	Female	58	10	44	25	0	DF	Primary	0.183	Negative	DF	DF	R	1	74.1	99.9	16.8	98.6	4.04	26.9	68.3	28.5	97.5	0	0	0	0.08409	0	0	0	0	0	0	0	0	0	0.00337	0	0.00756	0	0	0.0804	0	0	0	0.71	0	0	0
DEN/BMCRI/19/215	Male	22	5	158	71	0	DF	Primary	0.207	Negative	DF	DF	R	1	96	99.9	5.53	94	3.77	16.2	78.5	34.9	98.5	0	0	0	0.25423	0	0	0	0	0	0	0	0	0	0.00687	0.00172	0.00172	0	0	0.25423	0	0	0	0.86	0	0	0
DEN/BMCRI/19/216	Male	49	4	59	81	0	DF	Primary	0.168	Negative	DF	DF	R	1	94.4	99	4.78	81.1	3.05	27.7	68.8	28.5	70.7	0.042	0.078	0.31	0.198	0	0.02777	0.00218	0	0	0.01	0	0	0.026	0.00435	0.00218	0.00522	0.017	0.25	0.188	0	0.07	0.078	0.59	0	0	0
DEN/BMCRI/19/217	Male	35	6	246	98	0	DF	Secondary	0.148	Negative	DF	R	na	1	95.7	99.9	14.9	94.2	3.48	22.9	72.9	38.1	96.6	0.001	0	0.21	0.26495	0	0	0.00244	0	0	0.004	0	0	0	0.00731	0	0	0	0.234	0.25495	0.026	0	0.081	0.99	0	0.004	0
DEN/BMCRI/19/218	Male	23	3	69	23	0	DFWS	Primary	0.382	Negative	DFWS	DF	R	2	94.8	99.8	9.25	90.8	3.54	29	66.7	48.8	97.8	0.01292	0.12111	0.268	0.096	0	0.0066	0	0	0	0.00664	0	0	0.05919	0.00264	0.00132	0.00269	0.05146	0.193	0.096	0	0.28	0.08	0.66	0.011	0	0
DEN/BMCRI/19/219	Female	55	3	169	223	0	DFWS	Primary	2.623	Positive	DFWS	DF	R	2	94.6	99.8	7.13	94.5	5.37	16.7	62.1	48.7	91.9	0.009	0	0.09	0.177	0	0	0	0	0	0.01571	0	0	0.00803	0	0	0	0	0.07	0.177	0	0	0	0.17	0	0	0.006
DEN/BMCRI/19/222	Male	40	10	78	50	0	DF	Primary	0.162	Negative	DF	R	na	1	95.4	100	8.05	98	2.05	14.5	81.6	49	99.5	0	0.006	0	0.086	0	0	0	0	0	0	0	0	0	0.00167	0.000837	0.0055	0.00797	0	0.076	0	0	0	0.04	0.008	0	0
DEN/BMCRI/19/224	Male	19	5	112	90	0	DFWS	Secondary	0.02	Negative	DFWS	DFWS	R	2	95.7	99.6	11.7	95.1	0.69	12.7	85.4	31.4	92.5	0	0	0	0.236	0	0	0	0	0.00159	0	0	0	0	0	0	0.00797	0	0	0.236	0	0	0	2.81	0.004	0	0
DEN/BMCRI/19/227	Female	25	7	124	96	0	DF	Primary	0.15	Negative	DF	DF	R	1	85.7	99.5	2.86	91.5	3.84	17.6	78	41.9	94.6	0	0	0	0.168	0	0	0	0	0	0	0	0	0	0	0	0.00236	0	0	0.168	1.36	1.88	1.53	0	0	0.25	0
DEN/BMCRI/19/228	Male	25	7	104	55	2	DFWS	Secondary	0.191	Negative	DFWS	R	na	2	90.9	99.1	4.83	94.8	3.35	15.7	80.5	46.2	98.3	0	0.03163	0.044	0.08	0	0	0	0	0	0	0	0	0.00804	0	0	0	0.02642	0.036	0.083	0.052	0.2	0.05	1.02	0	0.04	0
DEN/BMCRI/19/235	Male	28	7	242	184	0	DFWS	Secondary	0.998	Equivocal	DFWS	DF	R	2	94.2	99	7.83	94.1	3.28	14.6	81	35.7	97.7	0.13895	0.53	0.53	0.234	0	0.06395	0	0	0.00231	0.062	0	0.00116	0.192	0.00126	0	0.00694	0.26	0.208	0.235	0.15	1.68	0.35	1.68	0	0.067	0
DEN/BMCRI/19/249	Female	28	3	112	96	0	DF	Secondary	0.553	Negative	DF	DF	R	1	94.4	99.9	5.6	96	4.77	32.8	61	44.5	98.8	0	0	0.04	0.136	0	0.001	0	0	0	0	0.00486	0	0	0.00486	0	0.00486	0	0.064	0.13065	0	0	0	0	0	0	0
DEN/BMCRI/19/251	Male	28	5	66	37	0	DF	Secondary	0.064	Negative	DF	R	na	1	93.5	99.6	8	95.7	3.13	19.2	77.2	59.9	98.5	0.00457	0	0.052	0.04914	0	0.00051	0	0	0	0.00135	0	0	0	0	0	0.0027	0	0.054	0.04914	0.114	0.11	0.074	1.48	0.004	0.051	0
DEN/BMCRI/19/255	Female	26	3	82	74	0	DF	Secondary	5.348	Positive	DF	DF	R	1	94.9	99.6	9.5	98.3	1.84	23.5	73.8	33	97.3	0	0	0	0.071	0	0	0	0	0	0	0	0	0	0.00168	0	0.00841	0	0.001	0.071	0	0	0	1	0.00432	0	0
DEN/KIMS/19/137	Male	32.21	5	47	51	0	DF	Secondary	0.354	Negative	DF	R	na	1	93.6	99.4	8.03	98.8	0.62	14.7	84.6	24.7	89.5	0	0	0.14604	0.06607	0	0	0	0	0	0.00085	0.0016	0	0	0	0	0	0.00307	0.14	0.06407	0	0	0.05	0.11	0	0	0
DEN/KIMS/19/138	Male	18.35	1	19	14	0	DF	Primary	9.306	Positive	DF	DF	DF	1	90.5	100	0.49	60.4	6.54	13.4	78.7	93.4	95.9	0	0	0.11	0.095	0	0	0	0	0	0	0	0	0	0	0	0	0	0.24	0.095	0	0	0	2.72	0	0	0
DEN/KIMS/19/139	Female	52.21	3	24	126	0	DF	Primary	4.386	Positive	DF	DF	R	1	90.9	99.6	4.02	96.2	1.11	22.6	76.2	76.9	99.1	0	0	0	0.07	0	0	0	0	0	0	0	0	0	0	0	0	0.033	0.044	0.07	0	0	0	0.91	0	0	0
DEN/KIMS/19/140	Male	23.32	7	19	23	0	DFWS	Primary	0.21	Negative	DFWS	DF	R	2	90.7	99.9	7.08	95.7	1.14	39.6	59.2	82.4	99.4	0	0.00777	0	0.12	0	0	0	0	0	0	0	0	0	0.00777	0	0	0	0.047	0.11	0	0.03	0	0.45	0	0.012	0.012
DEN/KIMS/19/141	Female	20.96	3	24	13	0	DF	Secondary	0.07	Negative	DF	DF	R	1	90	99.1	7.91	96.7	5.25	21.9	72.7	59.4	97.9	0	0	0	0.1	0	0	0	0	0	0.01	0	0	0	0	0	0	0	0.013	0.1	0.038	0	0.03	0.85	0	0.044	0
DEN/KIMS/19/142	Male	23.36	4	79	36	0	DF	Primary	1.255	Positive	DF	DF	R	1	89.2	99.8	7.41	97.5	3.69	33.5	62.7	22.3	61.6	0	0.01	0.01	0.03684	0	0	0	0	0	0	0	0	0	0	0	0	0.013	0.01668	0.03684	0.059	0.01	0.003	0.173	0	0	0
DEN/KIMS/19/143	Female	28.2	3	78	58	2	DFWS	Primary	9.518	Positive	DFWS	DF	R	2	95.8	99.2	4.12	98.8	7.68	12.9	78.6	50.5	97.7	0.067	0.057	0.255	0	0	0.019	0	0	0	0.033	0	0	0	0	0	0.014	0.038	0.2	0	2.82	1.16	1.16	0.6	0	0.557	0.058
DEN/KIMS/19/144	Male	20.08	3	76	24	0	DF	Primary	9.513	Positive	DF	DF	R	1	94.5	99.4	8.67	98.9	4.08	19.5	76.3	27	72.2	0.04197	0.00962	0.58	0	0	0.00481	0	0	0	0.019	0	0	0	0	0	0.01797	0.00481	0.56	0	0	0	0.41	0.05	0	0.016	0.019
DEN/KIMS/19/145	Male	18.08	4	217	56	1	DFWS	Primary	9.349	Positive	DFWS	R	na	2	95	99.2	6.54	98.5	5.89	13.8	79.6	22.3	64.6	0	0	0.253	0.006	0	0.00311	0	0	0	0	0.00311	0	0	0	0	0	0	0.2718	0.003	0	0	0	0	0	0	0
DEN/KIMS/19/146	Female	40.75	3	344	199	0	DF	Primary	8.236	Positive	DF	R	na	1	95.6	98.3	10.9	97.2	1.92	6.26	91.1	38.9	76.7	0.006	0.046	0.23	0.004	0	0.00799	0	0	0	0.00799	0	0	0.00799	0	0	0	0.03	0.21	0.004	0.37	0	0.31	0	0	0.17	0
DEN/KIMS/19/147	Male	20.89	4	113	23	0	DF	Primary	9.506	Positive	DF	R	na	1	96	99.6	3.7	97.2	2.35	20.2	77.2	59.7	99.3	0	0	0.156	0.044	0	0	0	0	0	0	0	0	0	0	0	0	0	0.202	0.044	0	0	0	0.32	0	0	0
DEN/KIMS/19/148	Male	22.5	3	53	12	0	DF	Primary	6.523	Positive	DF	DF	R	1	94.1	90.5	2.72	89.2	1.33	3.45	93.5	51.2	91.8	0.123	0.33	0.07392	0.482	0	0.00885	0	0.035	0	0.02092	0	0	0	0	0	0.059	0.29	0.044	0.488	0	3.02	0	21.9	0	0	0.48
DEN/KIMS/19/149	Male	27.79	3	32	29	0	DF	Primary	2.051	Positive	DF	DF	R	1	85.3	95.2	7.54	92.1	2.46	6.26	89.4	44	97.4	0.092	0.3	0.05952	0.21304	0	0.01752	0	0.01052	0	0.012	0	0	0	0.00234	0.00234	0.054	0.27	0.028	0.20304	0	0.89	0.09	4.83	0.033	0.003	0
DEN/KIMS/19/150	Male	22.3	3	44	51	0	DF	Primary	8.716	Positive	DF	DF	R	1	95.8	99.8	3.42	89.7	5.41	16.3	77.6	62.2	98.5	0	0	0	0.066	0	0	0	0	0	0	0	0	0	0	0	0	0	0	0.066	0	0	0	0.62	0.19	0	0
DEN/KIMS/19/151	Male	20.04	6	72	77	0	DF	Primary	7.007	Positive	DF	R	na	1	94	99.6	5.82	94.7	3.03	9.13	86.8	56.8	97.5	0	0	0	0.11843	0	0	0	0	0	0	0	0	0	0.00623	0	0.00051	0	0	0.10843	0	0.06	0	1.17	0	0.02	0
DEN/KIMS/19/153	Male	37.08	4	104	59	0	DFWS	Primary	9.525	Positive	DFWS	R	na	2	93.6	99.3	6.41	92.4	1.74	23.6	74.3	65.8	94.9	0	0	0	0.12286	0	0	0	0	0	0	0	0	0	0	0	0	0	0	0.12286	0.126	0	0.07	1.32	0.094	0	0
DEN/KIMS/19/154	Male	21.64	2	130	95	0	DF	Primary	9.369	Positive	DF	DF	R	1	93.5	98.5	3.03	95.1	5.78	14.6	79.5	57.2	98.8	0	0	0	0	0	0	0	0	0	0	0	0	0	0	0	0.008	0	0	0	0	0	0	2.06	0.11	0	0
DEN/KIMS/19/155	Male	25.95	3	98	67	0	DF	Secondary	0.046	Negative	DF	DF	R	1	95.7	99.4	5.92	95.7	3.82	13.7	81.8	41.7	96.4	0.00476	0	0	0.086	0	0	0	0	0	0.00539	0	0	0	0	0	0.00259	0	0	0.09176	0	0	0	1.64	0.048	0	0
DEN/KIMS/19/157	Male	18.42	6	74	35	0	DF	Primary	8.277	Positive	DF	DF	R	1	94.2	99.9	3.11	95.6	5.02	16.9	75.9	52.6	53.7	0	0.14626	0.00538	0.211	0	0	0	0	0	0.00538	0	0	0	0.016	0	0	0.12626	0	0.201	0.136	0.07	0.193	0.92	0.072	0.045	0
DEN/KIMS/19/158	Male	30.21	3	341	201	0	DF	Primary	9.518	Positive	DF	DF	R	1	97.3	99.2	13.4	98.2	2.14	17.3	80.6	41.7	94.3	0	0.02	0.00185	0.03895	0	0	0.00185	0.00185	0	0.00185	0	0	0	0.00556	0	0	0.01	0	0.03095	0	0.07	0.02	0.88	0	0	0
DEN/KIMS/19/159	Male	19.1	7	41	15	3	SD	Primary	0.152	Negative	SD	DF	R	3	95.3	99.7	4.33	97.3	5.71	10.8	82.7	43.1	93.5	0.00025	0.038	0.04112	0.06625	0	0	0	0	0	0.00025	0	0	0.012	0.00826	0	0	0.017	0.029	0.05825	0.06	0.57	1.52	1.51	0.033	0.11	0
DEN/KIMS/19/160	Male	27.49	4	54	24	0	DF	Primary	9.058	Positive	DF	DF	DF	1	95.8	99.1	9.65	94.9	8.21	21.7	69.7	53.7	97.2	0	0.065	0.00502	0.04	0	0	0	0	0	0	0	0	0	0	0	0	0.065	0.00502	0.04	0.193	0.38	0.27	1.313	0.032	0.106	0
DEN/KIMS/19/162	Male	20.9	7	334	238	0	DF	Primary	3.933	Positive	DF	DF	R	1	95	99.8	8.44	97.9	0.98	12.5	86.3	65.9	84.6	0	0	0	0.05117	0	0	0	0.00159	0	0	0	0	0.00091	0	0	0.00589	0	0	0.05117	0	0	0	1.28	0	0	0
DEN/KIMS/19/163	Male	27.33	4	94	77	0	DF	Primary	7.631	Positive	DF	R	na	1	95.8	99.2	2.44	95.5	2.37	2.05	93.4	42.3	58.9	0.021	0.014	0.00705	0.01618	0	0	0	0	0	0.00705	0	0	0	0	0	0.014	0.01836	0	0.021	0	0	0	0	0	0	0
DEN/KIMS/19/164	Male	29.72	4	40	49	0	DF	Primary	0.427	Negative	DF	R	na	1	93.7	99.2	7.97	96.6	3.27	1.56	94.2	52.3	93.9	0.00138	0.028	0	0.02871	0	0	0	0	0	0	0	0	0	0	0	0.00138	0.028	0	0.02871	0	0	0	0.62	0	0	0
DEN/KIMS/19/165	Male	34.81	2	45	35	0	DF	Primary	9.137	Positive	DF	R	na	1	93.5	99.6	8.11	92.4	3.89	1.82	92.8	42.6	91.8	0	0	0	0.0685	0	0	0	0	0	0	0	0	0	0.00272	0	0	0	0	0.06575	0	0	0	0.75	0.01	0	0
DEN/KIMS/19/166	Male	23.95	7	555	416	0	DF	Primary	7.846	Positive	DF	R	na	1	80.3	97.7	14.5	98.3	0.76	0.87	97	20.7	92.8	0	0	0	0.08992	0	0	0	0.00178	0	0	0	0	0	0	0	0	0	0.00178	0.09262	0	0	0	1.95	0	0	0
DEN/KIMS/19/167	Male	24.43	3	80	75	0	DF	Primary	0.048	Negative	DF	DF	R	1	93.8	99.3	5.02	91.4	2.45	11.3	85.7	42.9	93.4	0.04534	0.04	0.03	0.12711	0	0.00675	0	0	0	0.02	0	0	0	0	0	0.02111	0.04	0.00338	0.12711	0.43	0	0.41	0.84	0	0.23	0
DEN/KIMS/19/168	Male	20.12	2	101	33	0	DF	Primary	9.325	Positive	DF	DF	R	1	96.1	99.7	5.39	90.3	6.77	18.3	74.6	56.9	94.7	0.03	0.004	0	0.065	0	0	0	0	0	0	0	0	0	0	0	0.03	0.004	0	0.065	0.25	0.42	0.27	0.57	0.099	0.186	0
DEN/KIMS/19/170	Male	22.89	4	17	112	0	DF	Secondary	0.075	Negative	DF	R	na	1	95.8	99.7	2.75	91.5	7.13	16.4	74.3	37.4	92.4	0.034	0.01423	0.022	0.025	0	0	0	0	0	0.011	0	0	0	0	0	0.022	0.01423	0.011	0.025	0.15	0.12	0.18	0.15	0.15	0.09	0
DEN/KIMS/19/171	Female	29.26	4	54	36	0	DF	Secondary	0.234	Negative	DF	DF	R	1	95	99.4	8	96	2.57	2.51	93.1	23	98.1	0.00686	0	0	0.09252	0	0	0	0	0	0	0	0	0	0	0	0.00686	0	0	0.09252	0	0	0	0	0	0	0
DEN/KIMS/19/172	Male	40.37	4	99	70	0	DF	Primary	8.786	Positive	DF	DF	R	1	94.1	98.9	6.2	97.1	5.65	34	60.3	54.1	99	0.00952	0.018	0.00952	0.16496	0	0	0	0	0	0.00476	0	0	0.00476	0	0	0.00476	0.018	0	0.17	0	0	0	0.65	0.00844	0	0
DEN/KIMS/19/173	Female	48.9	7	245	209	0	DF	Secondary	0.188	Negative	DF	R	na	1	93.5	99.8	5.22	97.6	0.48	9.34	89.9	38.2	22.1	0	0	0	0.2	0	0	0	0	0	0	0	0	0	0	0	0	0	0	0.2	0.71	0	0	3.81	0	0	0.037
DEN/KIMS/19/175	Female	18.08	5	29	11	0	DF	Primary	0.077	Negative	DF	R	na	1	87.1	96.3	5.42	93.2	3.01	40.9	56	58.4	95.1	0.022	0	0	0.12	0	0	0	0	0	0	0	0	0	0	0	0.022	0	0	0.12	0.229	0	0.05	2.178	0.03	0.069	0.03
DEN/KIMS/19/176	Female	36.79	4	118	77	0	DF	Secondary	0.039	Negative	DF	DF	R	1	82	93.6	10.1	92	1.93	10.9	87.3	43	94	0	0	0	0.26	0	0.0002	0	0	0	0	0	0	0	0	0	0.011	0	0	0.26	0.33	0	0.41	4.62	0.033	0	0
DEN/KIMS/19/177	Male	29.14	4	72	47	0	DF	Primary	8.06	Positive	DF	R	na	1	86.1	95.3	4.68	91.9	8.43	21.8	69.2	34.1	85.8	0	0	0	0.369	0	0	0	0	0	0	0	0	0	0	0	0	0	0.00853	0.369	0.19	0	0	3.52	0.041	0	0
DEN/KIMS/19/178	Male	20.62	4	148	123	0	DFWS	Secondary	0.07	Negative	DFWS	DFWS	DF	2	86.2	95.2	9.69	97.4	3.44	47.1	49.2	38	91.3	0.00928	0	0	1.279	0	0	0	0	0	0	0	0	0	0	0	0.00928	0	0	1.279	0.042	0	0	1.278	0	0	0
DEN/KIMS/19/179	Male	36.68	4	136	67	0	DFWS	Primary	9.265	Positive	DFWS	R	na	2	86.7	98	6.51	98	4.83	25.6	70.2	49.6	93.9	0.02973	0	0.014	1.234	0	0	0	0	0	0.014	0	0	0	0.00904	0	0.01673	0	0	1.224	0.16	0	0.01	1.63	0	0	0
DEN/KIMS/19/180	Male	28.79	4	106	73	0	DF	Primary	5.843	Positive	DF	DF	R	1	91.2	98.5	12.6	98.3	2.83	21	76.3	48	97.9	0.017	0.01165	0.00427	0.314	0	0	0	0	0	0.00285	0	0	0	0	0	0.014	0.0131	0.00142	0.315	0.003	0	0.002	0.91	0	0	0
DEN/KIMS/19/181	Male	28.01	7	77	79	0	DF	Primary	0.051	Negative	DF	R	na	1	84.1	98.5	8.49	98.9	1.62	12.7	85.8	59.7	99	0.00276	0	0	0.098	0	0	0	0	0	0	0	0	0	0	0	0.00276	0	0	0.098	0.025	0	0.006	0.56	0	0.019	0
DEN/KIMS/19/183	Male	38.82	3	73	88	0	DF	Primary	9.265	Positive	DF	R	na	1	91.6	97.1	3.77	95	5.51	31.9	63.3	68.6	98.8	0	0.025	0	0.28	0	0	0	0	0	0	0	0	0.00821	0.025	0	0	0	0	0.25	0.03	0.02	0	2.76	0	0	0
DEN/KIMS/19/184	Male	25.7	5	42	48	0	DF	Primary	0.181	Negative	DF	R	na	1	91.8	99.5	5.63	93.4	6.26	19	74.5	46.9	98.2	0.00199	0.034	0.00027	0.20143	0	0	0	0	0	0	0	0	0.00199	0.018	0	0.0037	0.015	0	0.19143	0.113	0.12	0.11161	3.67	0	0.015	0
DEN/KIMS/19/185	Male	33.25	7	204	165	0	DF	Secondary	0.048	Negative	DF	R	na	1	92.8	98.3	4.72	95.8	3.56	33.9	62.7	43.8	92.1	0.00637	0.003	0.00319	0.185	0	0	0	0	0	0.00319	0	0	0	0.00956	0	0.00319	0	0	0.175	0.04	0	0.048	1.138	0.012	0	0
DEN/KIMS/19/186	Male	20.83	7	62	49	0	DF	Primary	6.998	Positive	DF	R	na	1	94.6	96.8	12.6	97	2.26	30.3	68.4	40.7	96.7	0.0084	0	0.00235	0.264	0	0	0	0	0	0	0	0	0.0028	0.0028	0	0.0084	0	0	0.264	0.18	0	0.12	3.163	0.01086	0.038	0.00633
DEN/KIMS/19/187	Male	35.21	2	110	37.2	0	DF	Primary	9.087	Positive	DF	R	na	1	89.5	96.7	3.8	93.9	9.19	15.5	73.6	54.1	91.9	0.012	0	0	0.367	0	0	0	0	0	0	0	0	0	0.025	0	0.025	0	0	0.347	1.641	0	1.521	4.5	0.12	0	0
DEN/KIMS/19/188	Male	37.6	4	41	36	0	DF	Primary	2.178	Positive	DF	DF	R	1	90	96.9	0.95	79.9	22.3	50.3	27.9	72.9	95.1	0.12	0	0	3.43	0	0	0	0	0	0	0	0	0	0	0	0.12	0	0	3.43	0.36	0.28	0.32	3.42	0.2	0	0
DEN/KIMS/19/189	Male	27.03	1	67	95	0	DFWS	Primary	1.629	Positive	DFWS	DF	R	2	92.1	98.7	8.55	97.3	3.98	27	69.2	69.6	99	0.00582	0.037	0	0.382	0	0	0	0	0	0	0	0	0	0	0	0.00768	0.037	0	0.382	0.22	0	0.08	2.04	0.02	0	0
DEN/KIMS/19/190	Male	24.52	4	53	31	0	DF	Primary	9.429	Positive	DF	DF	R	1	93.6	98.2	5.11	93.4	5.79	32.2	61.5	62.6	90.8	0	0.021	0.017	0.371	0	0	0	0	0	0	0	0	0	0	0	0	0.021	0.017	0.371	0.26	0	0.06	1.88	0.01423	0	0.022
DEN/KIMS/19/197	Male	45.57	3	270	175	0	DFWS	Secondary	0.046	Negative	DFWS	DF	R	2	90.6	98.3	11.4	91.4	4.24	27.1	68.9	40.2	94.9	0.01399	0	0.01699	0.078	0	0.00533	0	0	0	0.00266	0	0	0	0.00266	0	0.00598	0	0.011	0.075	0.02	0	0	0.47	0	0	0
DEN/KIMS/19/198	Male	36.3	5	83	31	0	DFWS	Primary	0.041	Negative	DFWS	DF	R	2	90.1	98.2	3.02	91.7	2.81	11.3	85.3	81.8	98.8	0.02941	0.21741	0.056	0.045	0	0.00585	0.00585	0	0.00878	0.012	0	0	0.00878	0	0	0	0.19741	0.02	0.031	0	0	0	0	0	0	0.022
DEN/KIMS/19/200	Male	40.28	3	251	140	0	DFWS	Secondary	0.092	Negative	DFWS	R	na	2	89.7	97.9	6.54	92	4.37	32.9	62.9	24.3	97.4	0.03575	0.01	0.04975	0.239	0.00464	0	0.00464	0	0	0.01275	0.00464	0	0.00928	0	0	0.00928	0	0.023	0.229	0.15	0	0	0.56	0	0	0.00885
DEN/KIMS/19/201	Male	29.78	3	44	39	0	DFWS	Secondary	0.077	Negative	DFWS	R	na	2	92.4	99.6	5.69	92.3	6.05	34.3	60.1	51.3	93.4	0	0.38	0.024	0.28	0	0	0	0	0	0.012	0.012	0	0.012	0.012	0	0	0.378	0.012	0.25	0	0	0	2.09	0	0	0
DEN/KIMS/19/202	Male	24.4	2	81	38	0	DF	Primary	9.354	Positive	DF	DF	R	1	92.7	95	4.8	46.2	0.7	10.5	88.4	85.7	39.8	0	0.046	0.005	0.08	0	0	0	0	0	0	0	0	0	0	0	0.00684	0.055	0.01467	0.083	0	0	0	0	0	0	0
DEN/KIMS/19/203	Male	17.96	3	532	424	0	DF	Primary	9.084	Positive	DF	R	na	1	94.1	99.8	6.35	96.1	1.79	10.7	87	60.3	73.5	0.01548	0.54	0.12	0.117	0	0.00361	0	0	0	0.014	0	0	0.087	0	0	0	0.45	0.018	0.117	0	1.79	0	4.44	0	0	0
DEN/KIMS/19/204	Male	25.18	4	46	16	0	DF	Secondary	0.041	Negative	DF	DF	R	1	93.2	99.8	5.37	94.7	1.19	15.3	83.3	64.7	85.3	0	0.291	0	0	0	0.017	0	0	0	0	0	0	0	0	0	0	0.3	0.017	0	0	0	0	0	0	0	0
DEN/KIMS/19/205	Male	28.87	4	53	47	0	DF	Primary	9.014	Positive	DF	DF	R	1	93.1	99.9	2.23	95	2.93	39.4	57.4	87.7	99.5	0	0.022	0	0.994	0	0	0	0	0	0	0	0	0	0	0	0	0.022	0	0.994	0	0	0	2.88	0	0	0
DEN/KIMS/19/206	Male	29.72	4	234	55	0	DF	Primary	2.508	Positive	DF	R	na	1	93.3	99.8	11.8	97.1	0.87	7.41	91.3	66.2	98	0	0	0	0.132	0	0	0	0	0	0.00078	0	0	0	0.00038	0	0	0	0.00471	0.135	0	0	0	1.78	0.029	0	0
DEN/KIMS/19/207	Male	19.12	7	183	82	0	DF	Primary	3.805	Positive	DF	R	na	1	94.3	98.8	7.66	83.2	1.65	24.6	72.7	32.5	94.3	0	0	0	0.3269	0	0	0	0	0	0	0	0	0	0.00373	0	0	0	0	0.3169	0	0.001	0	1.91	0	0.005	0
DEN/KIMS/19/208	Male	27.31	5	303	143	1	DFWS	Primary	8.733	Positive	DFWS	R	na	2	94.2	99.8	6.33	98	1.75	30.6	66.1	54.6	97.9	0.04	0.189	0.01575	0.585	0	0.00812	0	0.00406	0	0.00775	0.00406	0	0	0.00812	0	0.016	0.169	0	0.565	0.78	0.26	0.25	1.85	0.01149	0.003	0
DEN/KIMS/19/209	Male	21.66	5	158	120	0	DFWS	Secondary	0.041	Negative	DFWS	R	na	2	92.9	99.3	2.33	90.9	5.79	15.9	78	65.7	99	0	0	0	0.215	0	0	0	0	0	0	0.00595	0	0	0	0	0.016	0	0.018	0.221	0	0	0	0.54	0	0	0
DEN/KIMS/19/210	Male	20.02	3	34	34	0	DF	Secondary	0.051	Negative	DF	DF	R	1	92.9	99.7	8.29	94.9	8.1	16.7	74.5	61	99.1	0.151	0.036	0.114	0.207	0	0.00016	0	0	0	0.099	0.00229	0	0.00229	0.00686	0	0.057	0.031	0.021	0.199	0.12	0	0.89	4.51	0	0	0
DEN/KIMS/19/211	Male	26.94	3	20	33	0	DF	Secondary	0.043	Negative	DF	R	na	1	94.9	99.5	5.58	97.3	5	10.8	82.7	13.1	74.9	0.186	0.17	0.048	0.25065	0.00406	0.026	0.00812	0.06433	0	0.01899	0	0	0	0.02	0	0.068	0.05	0.00812	0.22065	0	0	0	3.77	0.04	0	0
DEN/KIMS/19/212	Male	19.21	3	26	14	0	DF	Primary	0.072	Negative	DF	DF	R	1	93	99.8	4.48	95.4	10	21.4	65.6	43.6	97.8	0.056	0.041	0.057	0.88	0	0.011	0	0	0	0.046	0	0	0	0	0	0	0.03	0	0.88	0	0	0	6.76	0	0	0
DEN/KIMS/19/213	Male	22.24	6	106	54	0	DF	Primary	8.405	Positive	DF	R	na	1	92.6	99.6	7.23	97.2	6.61	11.6	76.9	48.4	98.4	0.02	0.03	0.001	0.315	0.00398	0	0	0.00624	0	0	0	0	0	0.00795	0	0.017	0.02	0.00398	0.295	0	0.25	0	5.25	0	0	0
DEN/KIMS/19/214	Male	38.77	3	226	105	0	DFWS	Secondary	0.386	Negative	DFWS	DF	R	2	93.7	98.7	3.4	94.5	15	21.1	55.7	42.5	96.8	0	0.01	0.02	0.37	0	0	0	0.015	0	0	0	0	0.015	0	0	0	0	0.036	0.365	0	0	0	1.55	0	0	0
DEN/KIMS/19/215	Male	38.28	4	109	84	0	DFWS	Secondary	0.053	Negative	DFWS	DF	R	2	93.8	99.5	6.56	92.5	3.99	38.5	57.1	46.1	99.6	0.002	0.004	0.01435	0.38	0.00376	0	0	0	0.00376	0	0	0	0	0	0	0	0	0.011	0.37	0.84	0.13	0.71	1.2	0.081	0.06504	0
DEN/KIMS/19/216	Female	18.07	4	218	149	0	DF	Secondary	0.692	Negative	DF	R	na	1	96.1	99.7	6.51	96.9	3.65	28.5	67	62.2	99.6	0	0	0.01162	0.45	0	0	0	0	0.00674	0	0.00674	0	0	0	0	0	0.013	0.013	0.45	2.03	0.31	2.13	3.53	0.336	0.036	0
DEN/KIMS/19/217	Male	17.9	3	106	67	0	DF	Secondary	0.051	Negative	DF	DF	R	1	94.6	99.6	1.29	94.4	23.1	22.2	48.4	60.7	99.6	0.046	0.023	0.095	0.297	0	0	0	0	0	0.046	0	0.022	0	0	0	0	0	0.023	0.267	1.92	0.65	1.84	4.21	0.02	0	0
DEN/KIMS/19/218	Male	29.25	3	122	90	0	DF	Primary	9.417	Positive	DF	R	na	1	94.7	99.7	6.85	97.3	3.17	25.3	70.3	64.8	99.3	0.06262	0.08454	1.31508	0.403	0	0	0	0	0.00335	0.01054	0	0	0.00335	0.034	0.00671	0.04908	0.04754	1.28754	0.353	0.04	0	0.63	2.26	0	0	0
DEN/KIMS/19/219	Male	22.02	4	49	30	0	DF	Primary	9.277	Positive	DF	R	na	1	92	99.2	3.23	67.6	10.2	20.6	68.3	69	95.8	0.047	0.097	2.732	0.315	0.013	0	0.013	0	0	0	0	0	0	0.026	0.00669	0.03369	0.04669	2.73	0.261	0	0	0	2.07	0	0	0
DEN/KIMS/19/220	Male	31.42	4	214	61	0	DF	Primary	9.277	Positive	DF	R	na	1	94.8	99.4	3.94	93.3	8.6	25.4	65.3	57.1	99	0.009	0.039	1.828	0.273	0.00543	0	0	0	0	0	0	0	0.00543	0.00732	0.016	0.01832	0.022	1.824	0.25	0	0.02	0.43	0.51	0.014	0	0
DEN/KIMS/19/221	Female	34.87	2	49	26	0	DF	Primary	9.137	Positive	DF	R	na	1	92	99.3	5.74	84.9	5.8	13.1	80	35.1	83	0.065	0.08975	2.565	0.532	0	0	0.0087	0	0.0087	0	0	0.0087	0	0.026	0.0087	0.078	0.04575	2.566	0.472	0	0	0.94	3.17	0	0	0
DEN/KIMS/19/222	Male	24.94	4	93	50	0	DF	Primary	0.296	Negative	DF	R	na	1	86.5	99.6	7.06	93.7	6.14	29.2	64.1	44.3	99.1	0.065	0.156	3.47	0.966	0	0	0.00497	0	0	0.025	0	0	0.00994	0.015	0.035	0.035	0.126	3.4	0.906	0.167	0.074	1.09	2.68	0.011	0.011	0
DEN/KIMS/19/223	Male	19.11	4	83	46	0	DF	Primary	9.137	Positive	DF	R	na	1	94.5	99.7	10.8	96.4	2.31	17.5	79.8	26.4	82.3	0.08739	0.12	5.66	0.65739	0	0.00643	0.00321	0	0.00321	0.029	0.00643	0	0.00643	0.035	0.026	0.03939	0.067	5.59	0.57739	1.4	0.6	7.24	6.27	0.088	0.265	0.029
DEN/KIMS/19/224	Male	22.2	1	18	15	0	DF	Primary	9.087	Positive	DF	R	na	1	96.7	99.8	14.9	98.6	0.72	37.9	61.2	66.1	99.7	0.026	0.01331	1.04	0.283	0	0.002	0	0	0	0.00802	0	0	0.002	0.00266	0.00802	0.016	0.00665	1.02	0.276	0.072	0.05914	0.71414	1.155	0.00324	0.026	0
DEN/KIMS/19/225	Male	23.95	4	91	38	0	DF	Primary	9.258	Positive	DF	DF	R	1	92.8	98.4	7.3	95.8	2.86	30.9	65.5	49.8	98.5	0	0.01	0	0.684	0	0.00533	0	0	0	0	0	0	0	0	0	0.00533	0.005	0.01	0.684	0.01	0.02	0	2.52	0	0	0
DEN/KIMS/19/226	Male	21.06	3	56	22	0	DF	Primary	9.508	Positive	DF	DF	R	1	92	99.7	8.29	96.7	1.7	27	70.8	48.1	98.7	0.029	0	0.03	1.23132	0	0	0.00342	0	0.01	0.00684	0.00342	0	0	0.017	0.00684	0.031	0	0.096	1.19132	0.48	0.04	0.4	4.29	0.02077	0	0
DEN/KIMS/19/227	Male	44.79	5	102	91	0	DFWS	Primary	0.028	Negative	DFWS	DF	R	2	89.2	98.9	6.85	84.6	6.32	18.9	73.7	35.6	97.6	0.017	0	0.103	0.867	0	0	0	0	0	0.0121	0	0	0.00692	0	0.00692	0.014	0	0.079	0.87	0.5	0.14	0.6	6.88	0	0.103	0
DEN/KIMS/19/228	Male	20.22	3	398	133	0	DFWS	Primary	5.445	Positive	DFWS	DF	R	2	93.6	99.7	5.43	93.5	3.85	26.5	68.8	49.5	98.2	0	0.016	0	0.456	0	0	0	0	0	0	0	0	0	0.019	0	0.00638	0	0.008	0.436	0	0	0	1.97	0	0	0
DEN/KIMS/19/229	Male	21.08	3	251	169	0	DF	Primary	4.018	Positive	DF	DF	R	1	90.4	99.8	8.8	96.2	4.24	17.4	76	28.5	83.9	0.01	0.047	0.079	0.423	0	0.00239	0.00479	0	0	0.00718	0	0	0.00239	0.02156	0	0	0.016	0.067	0.388	0.099	0.15	0.17	1.97	0.01	0	0
DEN/KIMS/19/230	Female	48.21	4	32	18	0	DF	Primary	5.447	Positive	DF	DF	R	1	89.8	99.5	10.9	90.3	3.41	28.4	68.1	55.6	97.1	0.035	0.06286	0.028	0.779	0.014	0	0.00705	0	0	0	0.014	0	0	0.035	0	0	0.00586	0.014	0.709	0	0.07	0	12.99	0.059	0.01	0.017
DEN/KIMS/19/231	Male	24.93	2	44	41	0	DF	Primary	5.45	Positive	DF	R	na	1	91.9	99.8	8.99	93.9	1.94	16.9	80.5	48.8	95.9	0.10302	0.051	0.07502	0.529	0.0051	0	0	0	0.0051	0.03402	0	0	0	0.01	0	0.056	0.036	0.031	0.509	0.18	0	0.16	5.98	0.004	0	0
DEN/KIMS/19/232	Male	34.12	3	115	49	0	DF	Primary	0.028	Negative	DF	R	na	1	94.4	99.8	7.03	94.6	3.76	24.7	69.5	26.4	91.5	0.02058	0.015	0.013	0.503	0	0	0	0	0	0.0044	0	0	0	0.00212	0	0.016	0.01334	0.00834	0.496	0.03	0.02	0	2.16	0	0.019	0
DEN/KIMS/19/233	Male	19.8	3	266	285	0	DF	Primary	2.416	Positive	DF	R	na	1	93.9	99.8	8.81	97.5	1.25	9.79	88.1	45.9	91.3	0.03	0.01481	0.02735	0.374	0	0	0	0	0	0.012	0	0	0	0.01	0	0.018	0.00481	0.01535	0.364	0.02	0.12	0.05	4.36	0.018	0.05	0
DEN/KIMS/19/234	Female	21.33	2	273	164	0	DF	Secondary	0.888	Negative	DF	DF	R	1	88.5	99.9	4.66	93.5	3.47	11.9	75.2	55.4	98.9	0.002	0.00698	0.01	0.07	0	0	0	0	0	0.00272	0.0003	0	0.00061	0.00362	0	0.00272	0.00392	0.00799	0.064	0	0	0	0	0	0	0
DEN/KIMS/19/235	Female	43.86	2	40	26	0	DF	Secondary	5.418	Positive	DF	R	na	1	88.1	100	1.95	90.6	8.34	28.8	62.6	91.2	99.4	0	0	0	0.189	0	0	0	0	0	0	0	0	0	0	0	0	0	0	0.189	0.03	0	0.05	2.45	0.088	0	0
DEN/KIMS/19/236	Female	33.15	6	840	611	0	DF	Primary	1.177	Positive	DF	R	na	1	94.2	100	9.6	92.7	4	16.8	75.8	20.2	99.6	0	0	0	0.798	0	0	0	0	0.00707	0	0.00353	0	0	0.00353	0	0.035	0	0	0.792	0.18	0	0.25	8.27	0	0.2	0
DEN/KIMS/19/237	Male	39.25	5	175	78	0	DFWS	Primary	0.025	Negative	DFWS	DF	R	2	92	98.4	8.47	80.7	7.3	11.7	78.3	36.7	99.8	0.345	0.217	0.41	2.628	0.00677	0.117	0	0	0.014	0.16	0	0.00169	0.033	0.00508	0.00339	0.04534	0.048	0.075	2.598	1.16	0.83	1.42	10.11	0	0.294	0
DEN/KIMS/19/238	Male	17.96	7	68	37	0	DF	Primary	1.725	Positive	DF	DF	R	1	92.3	100	5.39	92.3	12.1	44.3	40.2	62.3	99.6	0.67	0.127	0.12	0.377	0.025	0.002	0.025	0.025	0	0.1	0	0	0	0.025	0	0.49	0.025	0	0.297	0.68	0	0.81	4.59	0	0.04	0
DEN/KIMS/19/239	Male	30.09	15	119	36	0	DF	Primary	5.438	Positive	DF	DF	R	1	93.3	98.3	9.86	67.3	3.26	36	60.4	40.8	99.5	0	0	0	0.37	0	0	0	0	0	0	0	0	0	0.00343	0	0	0	0	0.373	0	0	0	0	0	0	0
DEN/KIMS/19/241	Female	39.14	5	94	47	0	DF	Secondary	0.048	Negative	DF	R	na	1	94.9	99.6	9.45	94.5	5.82	27.2	65.5	19.1	95.8	0	0.054	0.454	0.316	0	0	0.00337	0.00337	0.00337	0	0	0	0	0.00674	0.00337	0.001	0.05137	0.49437	0.306	0	0	0	1.15	0	0	0
DEN/KIMS/19/242	Male	19.35	3	40	21	0	DF	Primary	3.768	Positive	DF	R	na	1	93.8	99.2	8.49	98.2	5.99	19.7	73.9	45.7	80.5	0.041	0.042	1.306	0.43745	0	0	0	0	0.00158	0	0	0	0.00158	0.011	0.00317	0.05691	0.029	1.32	0.41745	0	0	0	3.28	0	0	0.00594
DEN/KIMS/19/243	Male	24.01	3	49	28	0	DF	Primary	5.376	Positive	DF	DF	R	1	94	99.8	1.52	78.9	7.82	21	69.7	50.6	97.4	0	0	0.57	0.469	0	0	0	0	0	0	0	0	0	0	0	0	0.006	0.73	0.469	0	0	0	2.98	0	0	0
DEN/KIMS/19/244	Male	31.8	7	142	72	0	DF	Secondary	5.448	Positive	DF	R	na	1	95.2	99.7	4.72	93.9	1.26	27.1	71	24.9	99.6	0.054	0.01392	0.652	0.26546	0	0	0	0	0	0.01346	0	0	0	0.01	0.00205	0.045	0.00818	0.64546	0.25546	0	0	0	0.44	0	0	0
DEN/KIMS/19/245	Female	20.6	7	68	53	0	DF	Primary	0.051	Negative	DF	R	na	1	97.2	99.9	10.9	97.6	1.36	14.3	83.5	38.8	84	0.004	0.00568	0.416	0.11689	0.00214	0	0	0	0	0	0	0	0.00214	0.00428	0	0.02889	0	0.44	0.10689	0	0	0	2.47	0	0	0
DEN/KIMS/19/246	Male	17.96	3	66	54	0	DF	Primary	2.086	Positive	DF	DF	R	1	96.1	100	5.17	92.7	2.92	13.6	82.9	42.4	95.8	0.045	0.01643	0.06	1.576	0	0	0	0	0.012	0.015	0	0	0	0.00457	0	0.019	0.012	0.03386	1.559	0	0	0	13.58	0.045	0	0.017
DEN/KIMS/19/248	Male	30.7	2	122	137	0	DF	Secondary	0.111	Negative	DF	DF	R	1	92.7	99.9	6.5	92.2	1.27	24.2	74.1	29.7	92.2	0	0.00919	0.47	0.439	0	0	0.00156	0	0.00156	0	0.00156	0	0	0	0.00469	0	0.014	0.56	0.429	0	0	0.04	1.18	0	0	0.00479
DEN/KIMS/19/249	Female	23.19	6	156	70	0	DF	Primary	0.14	Negative	DF	R	na	1	92.9	100	6.7	95.5	2.04	17	79.6	47.8	97.1	0.004	0	0.0272	0.14376	0	0	0	0	0	0.00576	0	0	0	0.00391	0	0	0	0.02144	0.13376	0.131	0.46	0.35	2.53	0.06534	0.069	0
DEN/KIMS/19/250	Female	21.72	5	92	50	0	DFWS	Primary	0.458	Negative	DFWS	R	na	2	96.4	99.9	8.13	94.6	2.55	11.3	85.5	27.9	98.1	0.003	0	0	0.263	0	0	0	0	0	0	0	0	0	0.00496	0	0.00991	0	0.00423	0.263	0.37	0.79	0.45	3.03	0.075	0.31	0
DEN/KIMS/19/251	Female	26.41	2	21	17	0	DF	Primary	0.285	Negative	DF	R	na	1	93.4	100	4.4	95	2.4	37.3	59.9	76.1	99.7	0	0	0.01856	0.418	0	0	0	0	0	0.00195	0	0	0	0.00839	0	0.00195	0	0.017	0.408	0.13	0	0	2.61	0.11	0	0
DEN/KIMS/19/252	Female	42.27	2	33	35	0	DF	Primary	0.03	Negative	DF	R	na	1	95.9	99.9	3.72	92.5	3.67	23.7	72.4	22.6	99.2	0	0.02222	0	0.361	0	0	0	0.00453	0	0	0	0	0	0.00905	0	0.018	0.00822	0.02222	0.351	0	0.39	0	2.81	0.12	0.04	0.014
DEN/KIMS/19/253	Male	23.05	3	29	11	0	DF	Primary	0.044	Negative	DF	R	na	1	93.5	99.9	3.48	93.1	3.45	8.87	86.7	74.3	99.4	0	0.048	0	0.425	0	0	0	0	0	0	0.0032	0	0	0.00973	0	0	0.038	0.009	0.411	0	0.291	0	0.15	0.001	0.031	0
DEN/KIMS/19/254	Male	22.36	2	6.7	24	0	DF	Primary	5.444	Positive	DF	DF	R	1	93.9	99.8	2.82	90.6	11.1	28.8	59.7	75	95.5	0.00943	0.056	0	0.29	0	0	0	0	0	0	0.00943	0	0	0.00943	0	0	0.047	0	0.27	0.463	0.27	0.37	2.74	0	0.078	0
DEN/KIMS/19/255	Male	23.95	3	123	61	0	DF	Primary	2.674	Positive	DF	DF	R	1	93.4	99.8	7.8	95.3	3.23	16.7	79.2	34.3	96.8	0	0.051	0.004	0.35095	0.00231	0.00231	0	0	0.014	0	0.00462	0	0.00231	0.00925	0	0.00246	0.035	0.01595	0.32095	0	0.36	0	2.47	0	0	0
DEN/KIMS/19/256	Female	21.55	4	174	193	0	DF	Primary	0.025	Negative	DF	R	na	1	94.3	99.8	8.76	94.3	1.88	15.1	81.7	25.5	97.5	0.035	0.00347	0.22	0.1	0	0	0	0	0	0.018	0	0	0	0	0	0.017	0.00347	0.207	0.1	0.117	0	0.44	0.16	0	0.075	0
DEN/KIMS/19/257	Male	25.32	6	49	32	0	DF	Secondary	0.047	Negative	DF	DF	R	1	89.3	99.9	8.53	94.5	10.5	21.5	67.6	54.6	98.3	0.075	0.049	0.3	0.338	0	0	0	0	0	0.028	0	0	0	0.019	0	0.047	0.031	0.27	0.318	0.61	0.54	0.237	2.38	0.015	0.18	0.004
DEN/KIMS/19/258	Male	30.26	3	434	222	0	DF	Primary	5.444	Positive	DF	DF	R	1	90.4	99.9	7.69	96.2	5.27	29.3	65	56.7	99.4	0.07984	0.017	0.386	0.196	0	0	0	0	0	0.03184	0	0	0	0.00741	0	0.048	0.009	0.35542	0.186	0.11	0.03	0.19	0.16	0.005	0.066	0
DEN/KIMS/19/259	Female	60.32	3	90	65	0	DF	Primary	0.053	Negative	DF	R	na	1	91.3	99.9	4.48	95.5	7.64	14	77.7	71.3	99.6	0.046	0.053	1.098	0.229	0	0	0	0	0	0.009	0	0	0	0.003	0.00265	0.038	0.051	1.089	0.22	0.99	0.87	1.04	2.58	0.044	0.47	0.015
DEN/KIMS/19/261	Female	47.08	3	71	27	0	DF	Primary	5.432	Positive	DF	DF	R	1	93.9	100	5.8	94.4	5.6	16.3	76.9	41.7	99.6	0.626	0.251	1.48	0.431	0	0.17252	0	0	0.023	0.404	0	0.00323	0.04752	0.00323	0.00323	0.023	0.024	0.82	0.401	1.11	1.08	0.42	10.13	0.091	0.26	0.061
DEN/KIMS/19/262	Male	20.37	3	26	40	0	DF	Primary	5.163	Positive	DF	R	na	1	94.3	99.8	7.12	89.8	7.16	41.8	50.8	50.7	91.3	0	0	0	0.738	0	0	0	0	0.00456	0	0	0	0	0.023	0.00456	0.02732	0.012	0	0.713	0	0	0	5.3	0	0	0
DEN/KIMS/19/263	Male	24.96	4	26	19	0	DF	Primary	2.391	Positive	DF	DF	R	1	93.7	97.4	7.95	86.1	7.09	14.5	77	29.2	85.9	0	0.12	0.76	1.828	0.00963	0.01	0	0	0.00963	0	0.00321	0.00963	0	0.01885	0.019	0.029	0.086	0.78	1.761	0	0	0.75	21.31	0.215	0.2	0.132
DEN/KIMS/19/264	Male	34.2	3	124	93	0	DF	Primary	0.307	Negative	DF	DF	R	1	89.2	99.9	5.42	95.1	6.42	16.8	74.8	49.8	98.8	0.199	0.15626	0.45251	0.20251	0	0.063	0	0	0	0.12626	0	0	0.056	0.00373	0	0.00751	0.03726	0.21626	0.20251	0.055	1.99	0.07	1.98	0.017	0.007	0
DEN/KIMS/19/265	Female	25.85	5	62	61	0	DF	Primary	0.191	Negative	DF	DF	R	1	91.9	99.9	3.4	89.2	4.48	23.1	71.4	61.9	94.1	0	0	0	0.345	0.00822	0	0	0	0.00822	0	0.00822	0	0	0	0.00822	0.00721	0	0.02	0.314	0	0.44	0.06	2.01	0	0	0
DEN/KIMS/19/266	Male	36.37	3	113	82	0	DFWS	Primary	0.041	Negative	DFWS	DF	R	2	93.8	99.7	7.19	95.2	2.45	21.7	75.2	20.9	78.1	0.242	0.084	0.585	0.389	0.00191	0.057	0	0	0.00382	0.162	0	0	0.011	0.00382	0.00191	0.021	0.01	0.343	0.369	0.4	0.75	0.44	4.19	0.065	0.043	0.02
DEN/KIMS/19/267	Male	21.14	6	41	24	0	DF	Primary	0.03	Negative	DF	R	na	1	93.9	99.5	5.99	91.8	0.93	20.3	77.7	32.1	94	0.00169	0.00717	0.00917	0.31217	0	0	0.0019	0	0.0019	0	0	0	0	0.00381	0	0.00185	0.00169	0.01104	0.30217	0	0	0	2.58	0	0	0
DEN/KIMS/19/268	Male	44.25	5	83	54	0	DF	Primary	1.491	Positive	DF	R	na	1	94.7	99.9	3.8	92.9	5.84	23.8	68.9	43.2	90.2	0.057	0.043	0.102	0.523	0.00382	0	0	0	0.00382	0.027	0	0	0.00382	0.015	0.00382	0.023	0.02	0.05563	0.503	0.02	0.24	0.34	2.15	0.002	0	0
DEN/KIMS/19/270	Male	20.81	4	44	19	0	DF	Primary	0.035	Negative	DF	DF	R	1	95	99.7	7.24	96	1.79	21.6	75.9	51.9	97.2	0.01058	0.017	0.03616	0.33273	0	0	0	0	0	0.00016	0.00258	0	0	0.00258	0	0.00775	0.014	0.03658	0.33273	0	0	0	0.399	0.00095	0	0
DEN/KIMS/19/271	Male	18.87	9	50	59	0	DF	Primary	0.866	Negative	DF	DF	R	1	93.2	99.7	5.92	88.9	4.54	17.9	77.3	49.6	88.3	0.01277	0.02	0.08877	0.547	0	0	0	0	0	0	0	0	0	0.00663	0	0.01277	0.014	0.08877	0.537	0	0	0	3.05	0	0	0
DEN/KIMS/19/272	Female	25.62	5	293	128	0	DFWS	Primary	5.443	Positive	DFWS	DF	R	2	95	99.7	5.22	92.4	2.06	18.4	77.3	53.6	98.6	0.0081	0.014	0.065	0.45	0	0	0	0	0	0	0	0.00405	0	0.0081	0	0.0081	0.002	0.061	0.44	0	0.05	0.04	1.89	0	0	0
DEN/KIMS/19/273	Female	46.05	3	71	121	0	DF	Primary	1.573	Positive	DF	R	na	1	95.7	99.9	3.7	94	8.38	14.9	75.5	41.8	97.7	0	0.01255	0.022	0.22	0	0.00666	0	0	0.00333	0	0	0	0.00333	0.00333	0	0.00333	0	0.02555	0.21	0	0.1	0	1.77	0.017	0.021	0
DEN/KIMS/19/274	Male	25.35	3	27	16	0	DF	Primary	0.167	Negative	DF	R	na	1	94.1	98.1	6.55	97.2	4.88	19.2	74.9	30.3	97.8	0.011	0.058	0.025	0.49332	0	0	0	0	0	0	0	0	0	0.012	0.00311	0.025	0.045	0.035	0.48332	0.07	0.22	0.06	4.54	0.012	0.025	0
DEN/KIMS/19/275	Male	20.59	7	228	132	0	DFWS	Primary	0.195	Negative	DFWS	R	na	2	94.4	100	4.78	93.4	4.78	10.1	82.7	50.3	99.5	0.012	0.014	0.052	0.31	0	0	0	0	0	0.00304	0	0	0	0.00912	0.00608	0.00912	0.005	0.043	0.29	0.54	0.63	0.41	7.41	0.127	0.19	0
DEN/KIMS/19/278	Male	24.92	7	362	104	0	DF	Primary	5.429	Positive	DF	DF	R	1	93.9	99.8	8.98	86.9	3.2	26.7	68.1	39.6	94.6	0.00748	0.017	0.0273	0.36565	0	0	0	0	0	0.00665	0	0.00227	0	0.00227	0.00454	0.00227	0.015	0.01583	0.35565	0.2	0.35	0.117	0.64	0.012	0.053	0.017
DEN/KIMS/19/279	Female	25.13	15	25	22	0	DFWS	Primary	5.441	Positive	DFWS	DF	R	2	93.4	100	3.47	86.1	4.45	43.3	51.8	87.5	99.2	0.0072	0.029	0.114	0.236	0	0	0	0	0.00812	0.00812	0	0	0.0152	0	0.024	0	0.0322	0.0562	0.222	0.06	0.16	0.07	0.83	0.038	0	0
DEN/KIMS/19/280	Female	37.43	5	367	238	0	DFWS	Primary	0.033	Negative	DFWS	DF	R	2	93.9	99.9	4.65	91.2	2.79	31.6	64.7	27.7	97.2	0.011	1.96	0.68	0.62	0	0.003	0	0	0	0.002	0	0	0.74	0.034	0.0076	0.00525	1.19	0	0.58	0	1.94	0	0.22	0	0.053	0.004
DEN/KIMS/19/281	Male	35.28	3	42	45	0	DF	Primary	5.385	Positive	DF	DF	R	1	94.1	100	4	90.1	4.46	46.3	49	64.6	98.2	0	0.15	0.42	0.585	0	0	0	0	0	0	0	0	0.105	0.039	0.026	0.013	0.019	0.33	0.523	0.12	0.43	0.04	1.66	0.03156	0.07	0
DEN/KIMS/19/282	Male	23.69	3	125	51	0	DFWS	Primary	5.443	Positive	DFWS	R	na	2	97.1	100	5.61	86.9	2.42	8.03	87	60.2	87.5	0	0	0.038	0.23	0	0	0	0	0	0	0	0	0	0	0.00438	0	0	0.033	0.2349	0	0	0	2.03	0	0	0.047
DEN/KIMS/19/283	Male	42.21	2	22	19	0	DF	Primary	0.047	Negative	DF	R	na	1	95.2	99.9	9.02	87.4	3.56	27.6	68.2	76.7	96.5	0.00457	0.01983	0.091	0.161	0.00125	0.00125	0	0	0	0	0	0	0	0.00961	0	0.0025	0.0086	0.087	0.144	0	0	0	0.46	0	0	0.00186
DEN/KIMS/19/284	Male	27.91	6	86	44	0	DF	Primary	5.444	Positive	DF	R	na	1	90.6	99.9	5.32	64.6	4.26	21	74.3	43	74.7	0.148	0.95	0.91	0.16083	0	0.11389	0	0	0	0.02989	0	0	0.51	0	0	0.00452	0.33	0.266	0.16694	1.03	3.77	0.22	0.98	0	0.2	0
DEN/KIMS/19/285	Male	35.07	8	NA	NA	0	DF	Primary	0.048	Negative	DF	R	na	1	91.7	100	15	91.1	1.97	12.5	85	29.4	98.4	0.96	0.86	1.96	0.40217	0.00243	0.49	0.00122	0	0.00973	0.44	0.00122	0.00487	0.27	0.00487	0.00487	0.00973	0.095	0.73	0.37217	3.46	2.87	2.03	5.39	0.046	0.8	0.033
DEN/KIMS/19/286	Male	68.18	5	209	74	1	DFWS	Primary	5.448	Positive	DFWS	DF	R	2	93.9	99.9	4.81	53	3.74	34.2	61.8	57.2	55.3	0.051	0.08	0.04675	0.29	0	0	0	0	0	0.01275	0.017	0.00843	0	0	0	0.021	0.071	0.025	0.26	0.22	0.45	0.22	0.58	0.075	0	0
DEN/KIMS/19/287	Male	59.8	7	978	265	3	SD	Primary	5.445	Positive	SD	R	na	3	95.3	99.7	4.93	66.1	3.19	27.4	65.4	72.4	78.5	0	0	0	0.14066	0	0	0	0	0	0	0	0	0	0.00967	0	0.015	0	0.00733	0.13299	0.34	0.03	0.37	0.4	0.11	0.088	0.0077
DEN/KIMS/19/289	Male	38.89	3	105	47	0	DF	Primary	5.331	Positive	DF	R	na	1	88.1	99.8	4.12	72	4.73	20.3	74.7	64.2	66.9	0.07	0.12	0.324	0.344	0	0.069	0	0	0	0.017	0	0.017	0	0	0	0	0.07	0.24	0.332	0	0	0	1.16	0	0	0
DEN/KIMS/19/290	Female	45.24	6	93	70	0	DF	Primary	5.295	Positive	DF	R	na	1	91	100	3.41	87.4	3.38	17.3	78.2	23.9	73.6	0.014	0	0.016	0.159	0	0	0.00347	0	0.00347	0.01141	0	0	0.00347	0.017	0	0.003	0	0	0.139	0	0	0	0.26	0	0	0
DEN/KIMS/19/291	Male	44.98	3	68	60	0	DF	Primary	5.422	Positive	DF	R	na	1	94.3	99.9	3.92	87.6	5.27	44.4	49.5	73.8	98.3	0	0	0	0.147	0	0	0	0	0	0.008	0	0.016	0	0.016	0	0.011	0	0.005	0.117	0	0	0	1.07	0	0	0
DEN/KIMS/19/292	Male	26.11	4	64	41	0	DF	Secondary	0.239	Negative	DF	DF	R	1	94.6	99.7	8.02	98.4	2.61	16.7	78.6	32.6	96.2	0.09	0	0.026	0.12	0	0	0	0.00499	0	0.042	0	0	0	0.00524	0	0.07342	0	0.02788	0.11	0	0	0.04	0.36	0	0	0
DEN/KIMS/19/293	Male	24.28	5	307	220	0	DF	Secondary	0.032	Negative	DF	R	na	1	92.9	100	2.73	96.7	4.47	15.3	79.2	78.9	98.6	0.15	0.13	0.11	0.24475	0	0.01	0	0	0	0.1	0.00648	0	0	0.01375	0	0.036	0.12	0.01375	0.23	0.44	0.06	0.25	3.7	0.067	0.02	0.033
DEN/KIMS/19/294	Female	41.39	15	19	13	0	DFWS	Secondary	0.046	Negative	DFWS	R	na	2	91.1	99.9	5.03	90.5	10	27.2	62.4	73.9	98.5	0.11	0	0.02	0.07507	0	0	0	0	0	0.037	0	0	0	0	0	0.123	0	0.014	0.07507	0.218	0.17	0.208	2.218	0.016	0.045	0
DEN/KIMS/19/295	Male	39.59	5	75	133	0	DF	Primary	0.04	Negative	DF	DF	R	1	90.8	99.9	4.06	83.8	2.85	32.8	63.6	56.2	88.4	0.48	0.95	0.46	0.17	0	0.32	0	0	0	0.117	0.00221	0	0.017	0.00885	0	0.05	0.61	0.011	0.16331	0.077	0.66	0.088	0.12	0	0.03156	0
DEN/KIMS/19/296	Male	24.05	3	47	25	0	DF	Primary	5.432	Positive	DF	R	na	1	96.7	99.9	3.62	92.8	11.6	44.8	43.3	73.7	99.4	0	0	0	0.21	0	0	0	0	0	0	0	0	0	0	0	0.022	0	0	0.21	0.38	0.62	0.34	2.8	0.161	0.1	0.021
DEN/KIMS/19/297	Male	32.45	15	51	52	0	DF	Primary	5.445	Positive	DF	R	na	1	95.2	99.8	15.1	97.2	3.87	29.5	65.8	43.6	99.5	0.016	0.015	0.00833	0.18	0	0	0	0	0.00228	0.00456	0	0.00228	0	0.00912	0	0.00912	0.003	0	0.16	0.15	0.18	0.15	1.6	0.026	0.089	0.01
DEN/KIMS/19/298	Male	30.1	5	126	108	0	DF	Secondary	0.05	Negative	DF	R	na	1	94.4	99.8	4.18	91.5	4.71	26	67.6	24.4	90.3	0	0	0	0.16084	0	0	0.00232	0	0	0	0	0	0	0.00469	0	5e-05	0	5e-05	0.15542	0	0	0	0.97	0	0.021	0
DEN/KIMS/19/299	Male	29.96	5	182	101	0	DF	Primary	1.075	Equivocal	DF	R	na	1	94	99.8	8.11	93.9	1.79	34.3	63.2	46.7	98.7	0	0	0	0.182	0	0	0	0	0	0	0	0	0	0.012	0	0	0	0.00295	0.19	0	0	0	0.89	0.011	0	0
DEN/KIMS/19/300	Male	19.3	3	189	83	0	DF	Secondary	0.037	Negative	DF	DF	R	1	92.7	99.5	10.5	80.6	1.14	10.1	66.6	57.1	93.4	0.00331	0	0.00036	0.08615	0	0	0	0.00073	0.00073	0.00018	0	0	0	0.00438	0	0.00162	0	0	0.08115	0	0	0	0.12	0.0007	0	0
DEN/KIMS/19/301	Male	54.04	3	178	88	0	DF	Primary	4.644	Positive	DF	R	na	1	94.3	99.8	12.7	92.9	2	18.7	77.5	34.2	94.4	0.025	0.029	0.00313	0.11803	0	0	0	0	0	0.00311	0	0	0	0.00903	0	0.02108	0.019	0	0.11	0	0.12	0.13	0.66	0	0.044	0
DEN/KIMS/19/302	Male	55.23	3	227	56	0	DF	Primary	7.132	Positive	DF	R	na	1	93.2	99.9	3.31	91	8.06	17.4	72.1	72.5	98.9	0.083	0.026	0.137	0.13	0	0.00962	0	0.00481	0	0.056	0	0	0	0.014	0	0.00732	0.004	0.08032	0.11	0	0.42	0.04	0.96	0	0	0
DEN/KIMS/19/303	Male	28.05	6	487	303	0	DF	Secondary	4.625	Positive	DF	R	na	1	95.2	99.6	8.21	93.7	1.82	19.7	77	34.9	98.7	0.014	0.024	0.01399	0.158	0	0	0	0	0	0.01	0	0	0	0.0067	0	0.00437	0.018	0.00399	0.148	0.131	0.32	0.38	1.54	0.033	0.038	0
DEN/KIMS/19/304	Male	24.87	3	50	46	0	DF	Primary	5.163	Positive	DF	R	na	1	93.6	99.9	2.75	87.3	5.77	30.5	63.1	68.1	99.3	0.181	0.18	0.156	0.04214	0	0.10214	0	0	0	0.041	0	0	0.00713	0.014	0	0.04914	0.07	0.00713	0.02814	0.05	0.46	0.13	0.52	0.013	0	0.015
DEN/KIMS/19/305	Male	20.26	4	50	14	0	DF	Primary	7.284	Positive	DF	R	na	1	94.2	99.8	5.11	95	4.13	51.5	44.1	55	99.2	0.101	0.06	0.12	0.065	0	0.034	0	0	0	0.06013	0	0.00774	0	0	0	0.02113	0.04	0.015	0.07	0.163	0.16	0.23	0.39	0.001	0.032	0
DEN/KIMS/19/306	Male	30.04	7	124	80	0	DF	Primary	4.857	Positive	DF	R	na	1	94.8	99.8	8.33	96	2.19	16.3	76.3	40	99.5	0.08	0.11	0.063	0.03661	0	0.04	0	0.00283	0	0.01581	0	0	0	0	0	0.02461	0.076	0.00771	0.03921	0.082	0.24	0.03	0	0.00601	0.004	0
DEN/KIMS/19/307	Male	31.91	3	134	74	0	DF	Secondary	0.013	Negative	DF	R	na	1	92.6	99.6	5.86	88.7	7.99	22.6	69	47.6	97.3	0.08	0.03	0.074	0.18	0	0.01	0	0	0	0.044	0	0	0.00518	0.01	0	0.026	0.01	0.01	0.17	0.18	0.12	0.03	1.22	0.016	0	0
DEN/KIMS/19/308	Male	26.88	4	111	133	0	DF	Primary	0.016	Negative	DF	R	na	1	94.7	99.9	14.3	96.7	2.13	13.8	83	30.1	97.4	0	0	0	0.231	0	0	0.00127	0	0	0	0.00127	0.00127	0	0.014	0	0	0	0.00886	0.212	0	0	0	0.93	0	0	0
DEN/KIMS/19/309	Male	23.35	4	55	44	0	DF	Primary	0.065	Negative	DF	DF	R	1	96.5	99.9	9.73	96.7	3.03	31.1	62.5	31.2	98.9	0	0.24	0	0.126	0.00184	0	0	0.003	0	0	0.00184	0	0.00163	0.01222	0	0	0.23	0.0092	0.11416	0.081	0.9	0.094	0.3	0.011	0.045	0
DEN/KIMS/19/310	Male	23.81	7	37	13	0	DF	Primary	0.081	Negative	DF	DF	R	1	94.9	100	3.92	96.2	5.09	22	71.8	78.6	99.2	0	0	0	0.12172	0	0	0	0	0	0	0	0	0.00406	0.00692	0	0	0	0.01834	0.11337	0	0	0	0.326	0	0	0
DEN/KIMS/19/312	Male	32.19	5	84	97	0	DFWS	Secondary	0.097	Negative	DFWS	R	na	2	95.9	99.8	8.32	92.5	5.65	14.7	79.1	38.8	97.6	0	0	0.041	0.054	0	0	0	0	0	0	0	0	0	0	0	0	0	0.11	0.06863	0	0.03	0.47	2.13	0	0.1	0
DEN/KIMS/19/313	Male	17.94	4	69	38	0	DFWS	Secondary	3.062	Positive	DFWS	DF	R	2	93.7	99.8	16.3	94	4.38	28.3	65.4	40.2	99.5	0.14	0.03	0.178	0.3	0.0011	0.033	0.00331	0.01	0	0.02055	0.0011	0	0.0011	0.02255	0.0011	0.06	0	0.12	0.27129	0.058	0.03	0.107	1.31	0	0	0.00256
DEN/KIMS/19/314	Male	18.33	3	36	10	2	DFWS	Primary	7.071	Positive	DFWS	R	na	2	93.5	99.9	2.18	80.1	7.07	25.7	66.8	70.1	99.5	0.11	0.193	0.173	0.268	0	0.023	0	0.018	0	0.01	0	0	0	0.018	0	0.059	0.135	0.14	0.258	0.66	0.45	0.92	2.86	0	0.26	0.046
DEN/KIMS/19/315	Male	21.21	3	40	26	0	DF	Primary	5.366	Positive	DF	R	na	1	93.5	99.9	8.44	95	2.77	24.1	72.5	41.2	93.7	0	0	0	0.151	0	0	0	0	0	0	0.00472	0	0	0.00229	0	0	0	0.0476	0.146	0	0	0	0.05	0.014	0	0
DEN/KIMS/19/318	Female	25.33	4	100	69	1	DFWS	Secondary	0.051	Negative	DFWS	R	na	2	93.4	99.9	5.75	95.7	3.11	36.8	58	37.6	98.7	0	0	0	0.111	0	0	0	0	0	0	0	0	0	0.00727	0	0	0	0.031	0.104	0	0	0	0.02	0	0	0
DEN/KIMS/19/319	Female	25.89	4	35	21	0	DF	Primary	7.071	Positive	DF	R	na	1	97.2	99.9	6.6	93.7	1.98	38.6	58.8	31.2	97.7	0	0	0	0.228	0	0	0	0	0	0	0	0	0	0.017	0	0	0	0.008	0.208	0	0	0	0.59	0	0	0
DEN/KIMS/19/320	Male	19.55	7	216	536	0	DF	Primary	0.011	Negative	DF	R	na	1	94.9	99.9	12	94.7	2.03	9.37	86.9	41.3	98.5	0.07	0.06	0.051	0.181	0	0.012	0	0.025	0	0.00588	0	0.000979	0	0.00912	0	0.027	0.02	0.032	0.17	0	0.91	0	1.86	0	0.011	0
DEN/KIMS/19/322	Male	21.78	3	91	45	0	DFWS	Primary	7.07	Positive	DFWS	DF	R	2	95.3	99.9	6.09	91.5	5.93	28.2	64.3	58	98.5	0.1	0.159	0.127	0.283	0	0.047	0	0	0	0.029	0	0	0.00427	0.00419	0	0.038	0.109	0.055	0.282	0.03	0.25	0.11	2.79	0.00999	0.005	0.00975
DEN/KIMS/19/324	Female	35.17	3	165	48	0	DF	Primary	7.144	Positive	DF	DF	R	1	95.7	99.8	6.47	94.9	1.47	27.2	70.4	39.5	99.1	0.255	0.391	0.87	0.273	0	0.125	0.00434	0	0.013	0.10007	0	0.0029	0.198	0.0029	0.00724	0.00724	0.058	0.423	0.243	0.18	0.95	0.22	0.61	0.06	0.07483	0
DEN/KIMS/19/325	Male	25.21	15	204	45	0	DF	Primary	7.152	Positive	DF	DF	R	1	83.6	97.7	6.32	96.4	2.45	21.2	75.4	56.8	95.5	0	0	0	0.172	0	0	0	0	0.00755	0	0	0	0	0.00378	0	0	0	0.02694	0.162	0	0.07	0	0.56	0	0.032	0
DEN/KIMS/19/326	Male	35.98	2	147	77	0	DF	Primary	0.038	Negative	DF	R	na	1	95.5	98.8	12	95.9	1.14	29.9	68.2	30.6	95.8	0.13	0.16	0.13	0.094	0.00082	0.058	0	0	0.00164	0.051	0.00082	0	0.006	0	0	0.016	0.11	0.00902	0.087	0.05	0.3	0	0.41	0.00954	0.025	0.00187
DEN/KIMS/19/328	Male	48.42	10	89	66	0	DFWS	Primary	0.017	Negative	DFWS	R	na	2	94.7	99.6	6.28	92.1	4.81	18	75.9	30.8	94.1	0.36	0	0.26	0.304	0	0	0.00685	0	0.00913	0.29	0.00685	0.00228	0	0.00462	0	0.085	0.02	0.0073	0.277	0.29	0.14	0.13	1.98	0.021	0	0.00962
DEN/KIMS/19/330	Male	24.19	4	158	118	1	DFWS	Secondary	0.016	Negative	DFWS	R	na	2	94	99.5	10.2	97.2	1.8	9.81	87.8	25.2	96.9	0.08	0.02	0.1	0.247	5e-05	0.06	0.00149	0	0.000745	0.01	0	0	0.012	0.00273	0	0.005	0	0.0071	0.24454	0.11	0.11	0.082	5.7	0	0.013	0
DEN/KIMS/19/331	Female	28	4	114	99	0	DF	Primary	7.15	Positive	DF	R	na	1	93.3	99.4	3.34	91.9	5.02	15.4	79.1	49.9	82.8	0.418	0.63	0.406	0.502	0	0.266	0	0.00896	0	0.094	0	0	0.00896	0.001	0	0.05	0.35	0.038	0.51193	0.2	1.01	0.24	7.29	0	0.141	0
DEN/KIMS/19/332	Male	28.48	3	66	31	0	DF	Primary	7.144	Positive	DF	R	na	1	91.7	99	8.5	93.3	4.88	20.1	74.4	23.6	89.3	0.14	0.44	0.21	0.273	0	0.13	0	0.0037	0.00327	0.02	0	0	0.038	0.02016	0	0	0.26	0.01749	0.256	0	0.26	0	3.94	0	0	0
DEN/KIMS/19/333	Male	45.69	1	27	62	0	DF	Primary	0.02	Negative	DF	DF	R	1	93.6	99.9	1.16	88.1	19.8	8.81	69.1	69.5	97.9	1.762	0.245	5.88	0.175	0.00284	0.11368	0.00916	0	0	1.645	0	0	0.11368	0	0.01168	0	0.00284	3.997	0.147	3.09	2.66	0.86	3.56	0.072	0.72	0.072
DEN/KIMS/19/335	Male	27.73	3	70	44	0	DF	Secondary	0.016	Negative	DF	R	na	1	91.7	99.2	5.69	91.5	2.63	23.1	74.1	21.9	58.7	0.28	0.32	0.27	0.284	0	0.07	0	0	0	0.15	0	0	0.032	0.00655	0	0.063	0.21	0.01777	0.279	0.06	0.58	0	1.8	0.026	0	0.00905
DEN/KIMS/19/337	Male	44.92	5	69	50	0	DF	Secondary	0.016	Negative	DF	R	na	1	93.5	98.7	6.66	89.9	5.15	36.8	57.7	34.6	87.1	0	0	0	0.415	0.00409	0	0	0	0	0	0	0	0	0.0076	0	0	0	0	0.398	0	0	0	1.27	0.01627	0	0.00642
DEN/KIMS/19/340	Female	24.32	3	46	25	0	DF	Primary	0.134	Negative	DF	R	na	1	94.7	99.6	3.85	88.7	11.4	16.6	70.8	50.9	99.1	0.47	0.23	0.43	0.581	0.02957	0.043	0	0.00572	0.023	0.32	0	0	0.00814	0.074	0	0.044	0.061	0	0.463	0.53	0.4	0.27	7.23	0.08	0	0.049
DEN/KIMS/19/341	Male	22.06	4	27	14	0	DF	Primary	0.095	Negative	DF	R	na	1	90.3	99.3	5.56	79.1	7.1	24.5	67.5	56.2	74.3	0.1	0.091	0.29	0.17	0	0.004	0	0	0.00357	0.062	0.018	0	0.01281	0.00876	0	0.021	0.073	0.20481	0.14481	0.13	0	0.2	2.66	0.1	0.01	0
DEN/KIMS/19/342	Male	33.79	4	75	82	0	DF	Primary	1.502	Positive	DF	DF	R	1	95.6	99.8	4.95	88.3	2.67	37.6	58.8	33.9	90.5	0.04	0	0.12	0.32197	0	0	0	0.001	0	0.022	0.00413	0	0.01697	0.017	0	0.009	0	0.08297	0.30197	0.029	0.2	0.058	0.49	0	0.019	0
DEN/KIMS/19/344	Male	19.39	2	119	77	0	DF	Secondary	4.061	Positive	DF	R	na	1	97.3	99.7	11.2	97.6	1.34	8.96	89.5	23.9	96	0	0	0	0.047	0	0	0	0	0	0	0	0	0	0.00034	0	0	0	0.06624	0.048	0	0	0	1.62	0.01	0	0
DEN/KIMS/19/347	Male	35.87	7	297	259	0	DFWS	Primary	0.111	Negative	DFWS	DF	R	2	94.4	99.9	3.61	99	3.82	20.8	74.7	62.5	99.3	0	0	0.055	0.139	0	0	0	0	0	0	0	0	0	0.00024	0	0	0	0.08289	0.141	0.111	0.05	0.151	1.76	0.017	0.022	0
DEN/KIMS/19/348	Male	41.61	7	20	28	0	DF	Primary	0.02	Negative	DF	R	na	1	94.1	99.5	5.29	97.3	4.19	11.7	82.5	31.9	90.4	0.19	0.32	0.31	0.25462	0	0.138	0	0.01131	0	0.073	0.00281	0	0.00023	0.011	0	0	0.163	0.098	0.23731	0	0.81	0	7.85	0	0	0
DEN/KIMS/19/350	Male	34.24	3	49	26	0	DF	Secondary	0.02	Negative	DF	R	na	1	93.3	99.4	4.86	98.3	3.79	13.9	80.9	45.8	72.4	0.017	0.02	0.081	0.10156	0.00248	0.013	0	0	0	0.011	0	0	0.00146	0.0099	0	0	0	0.04919	0.08556	0	0.34	0.061	1.49	0.014	0.059	0.014
DEN/KIMS/19/352	Female	56.75	2	56	34	0	DF	Primary	4.895	Positive	DF	R	na	1	96.1	99.7	5.91	97.1	3.33	30.3	65.7	44	98.2	0	0	0.011	0.08104	0	0	0	0	0	0	0	0	0	0.00604	0	0	0	0.027	0.075	0	0.04	0	0.85	0.015	0	0
DEN/KIMS/19/357	Male	39.15	1	208	128	0	DF	Secondary	0.016	Negative	DF	R	na	1	95.7	100	7.48	57	4.91	16	78.7	41.9	64	0	0	0.02	0.07862	0	0.023	0	0	0	0	0	0	0	0.00462	0	0.001	0	0.039	0.074	0.13	0.16	0.12	1.11	0	0.108	0
DEN/RMCH/19/074	Male	25	3	27	17	0	DF	Secondary	0.35	Negative	DF	DF	R	1	92.8	99.8	5.53	98.2	0.91	16.8	82.2	37.2	81.7	0.004	0.007	0.12465	0.092	0	0	0	0	0	0.00356	0.00297	0	0.00297	0.00297	0	0	0.004	0.12	0.086	0.04	0.07	0.213	0.3	0.041	0	0.08
DEN/RMCH/19/075	Male	29	4	246	137	0	DF	Secondary	1.32	Positive	DF	R	na	1	90.2	98.3	9.39	98.3	0.4	7.18	92.3	55.4	90.6	0.00011	0.00338	0.03901	0.0855	0	0	0.00169	0	0	0	0	0	0	0	0	0	0.00169	0.040168	0.0835	0.18	0	0.051	0.65	0	0	0.036
DEN/RMCH/19/076	Female	39	1	65	46	0	DF	Secondary	0.35	Negative	DF	DF	R	1	91.6	99.4	4.71	88.3	0.66	20.8	78.4	38.6	95.4	0.00759	0.015	0.09579	0.34779	0	0	0	0	0	0	0	0	0	0.00464	0	0.00759	0.01	0.09579	0.34779	0.013	0	0.124	0.42	0	0	0.00975
DEN/RMCH/19/077	Male	20	3	42	19	0	DF	Secondary	0.21	Negative	DF	DF	R	1	88.9	99.6	11.4	97	2.12	22	75.7	47.1	95.9	0.00414	0	0.051	0.087	0	0	0	0	0	0	0	0	0	0	0	0.00414	0	0.051	0.087	0.038	0.037	0.074	0.384	0	0.012	0
DEN/RMCH/19/078	Female	53	5	73	46	2	DFWS	Secondary	0.31	Negative	DFWS	R	na	2	85.3	99.9	12.1	98.2	1.21	17.5	79.9	66.9	97.7	0	0.0283	0.034	0.081	0	0	0	0	0	0	0	0	0.00294	0	0	0.00294	0.0253	0.03465	0.081	0.79	0.28	0.2	0.1	0.027	0.11	0.064
DEN/RMCH/19/079	Male	29	3	66	31	0	DF	Secondary	0.26	Negative	DF	R	na	1	91.7	99.9	9.18	99	0.8	14.1	84	70.3	97	0.00022	0.034	0.00068	0.03049	0	0.00248	0	0	0	0	0	0	0	0	0	0	0.032	0.00046	0.03049	0.22	0.58	0.086	0.61	0	0.045	0.015
DEN/RMCH/19/080	Female	56	2	NA	NA	0	DF	Secondary	0.37	Negative	DF	DF	R	1	90.7	99.9	4.51	97.4	2.37	38.2	59.2	87.1	97.9	0	0	0	0.11	0	0	0	0	0	0	0	0	0	0	0	0	0	0	0.11	0.00626	0	0.00626	0.532	0	0	0
DEN/RMCH/19/081	Male	18	3	66	16	0	DFWS	Secondary	0.3	Negative	DF	DFWS	R	4	94.5	99.5	10.9	99.4	2.36	10.5	86.6	38.6	89.6	0	0	0.14	0	0	0	0	0	0	0	0	0	0	0	0	0.00312	0	0.179	0	0	0	0.033	0	0	0	0
DEN/RMCH/19/082	Female	21	4	58	40	0	DF	Secondary	0.35	Negative	DF	DF	R	1	94.6	99.8	4.48	98.6	1.71	12.6	85.6	51.1	93.2	0.009	0.01	0.15	0.239	0	0	0	0	0	0.00889	0.00444	0	0	0.00444	0	0	0.005	0.14	0.229	0.47	0.32	0.49	1.97	0.002	0.123	0.03
DEN/RMCH/19/083	Male	31	3	NA	NA	0	DF	Secondary	2.89	Positive	DF	DF	R	1	91.8	99.1	4.86	96.4	3.12	19.1	75.4	47.1	96.5	0.00982	0.04094	0.21794	0.02988	0	0.00227	0	0	0	0.00476	0	0	0	0	0	0.0027	0.03894	0.21	0.02988	0.041	0.07	0.24	0	0	0.002	0
DEN/RMCH/19/084	Male	24	3	46	20	0	DFWS	Secondary	2.9	Positive	DFWS	DFWS	R	2	91.9	95.2	2.89	86.3	2.53	7.19	86.5	45.7	97.6	0.07	0	0.161	0.26015	0	0	0	0.00901	0	0	0	0	0.027	0	0	0.1	0	0.18	0.26015	0.24	0	0.94	6.08	0	0.09	0.22
DEN/RMCH/19/085	Male	35	5	240	161	0	DF	Secondary	0.5	Negative	DF	DF	R	1	95.4	99.1	10.2	97	2.48	12.5	83.3	37.1	98.5	0	0	0	0.218	0	0	0	0.00219	0	0	0	0	0	0	0	0.00374	0	0.00438	0.219	0	0	0	0.59	0.00729	0	0.015
DEN/RMCH/19/086	Male	21	7	55	35	0	DF	Secondary	0.55	Negative	DF	DF	R	1	91	99.6	5.95	94.8	4.47	18.5	75.7	24.2	86.5	0	0	0	0.206	0	0	0	0	0	0.013	0	0	0	0.00434	0	0.016	0	0.00434	0.196	1.79	1.87	1.14	5.56	0.11	0.5	0
DEN/RMCH/19/087	Female	19	4	179	75	0	DF	Primary	0.17	Negative	DF	DF	R	1	93.7	98.8	6.08	89.6	4.71	9.05	82.5	17.8	95.5	0	0.017	0	0.045	0	0	0	0	0	0	0	0	0	0	0	0	0.017	0	0.045	0.56	0.51	0.02	8.32	0.35	0.08	0.058
DEN/RMCH/19/088	Male	32	2	72	114	0	DF	Secondary	0.21	Negative	DF	DF	R	1	93.8	99.9	9.9	97.3	4.15	34.4	61	52.3	98	0	0.0591	0	0.13	0	0	0	0	0	0	0	0	0	0.00755	0	0	0.05155	0	0.1131	0.01	0.04	0	0.5	0.013	0	0
DEN/RMCH/19/089	Male	29	5	NA	NA	3	SD	Secondary	0.22	Negative	SD	R	na	3	76.7	99.4	13	97.8	3	9.94	85.8	26.9	91.1	0.00472	0	0.00236	0.03268	0	0.00236	0	0	0	0	0	0	0	0	0	0.00236	0	0	0.03317	0	0	0	0	0.02	0	0
DEN/RMCH/19/090	Male	21	5	53	22	0	DF	Secondary	0.26	Negative	DF	DF	R	1	92.7	99.8	6.91	95.8	2.17	14	82.4	45.7	96.5	0	0	0.00049	0.11	0	0.00311	0	0	0	0	0	0	0	0.0036	0	0.002	0	0	0.10215	0	0	0	0.07	0.044	0	0
DEN/RMCH/19/091	Female	44	1	42	40	0	DF	Secondary	0.28	Negative	DF	DF	R	1	91.3	99.3	13.4	97.1	1.8	1.99	93.4	32.9	95.8	0.00179	0	0	0.149	0	0	0	0.00179	0	0	0	0	0	0	0	0	0	0	0.149	0	0	0	1.06	0	0	0
DEN/RMCH/19/092	Female	22	3	44	24	0	DF	Primary	0.24	Negative	DF	R	na	1	96.4	99.7	9.95	94.5	3.32	6.02	89.3	22.4	86.6	0	0	0	0.076	0	0	0	0	0	0	0	0	0	0	0	0	0	0	0.076	0.66	1.07	0.62	0.16	0.212	0.29	0
DEN/RMCH/19/093	Female	44	6	296	144	0	DFWS	Secondary	0.27	Negative	DFWS	DFWS	R	2	95.7	99.8	8.41	96.8	2.4	19.8	73.9	31.5	98	0.01418	0.01606	0.00422	0.076	0	0	0	0	0	0.00422	0	0	0	0.00422	0	0.01112	0.013	0	0.076	0.057	0.05	0.14	0	0	0.036	0
DEN/RMCH/19/094	Male	22	4	83	24	0	DFWS	Secondary	0.21	Negative	DFWS	R	na	2	94.8	99.8	17.6	95.7	0.7	6.1	92.6	45.4	98.3	0.026	0.04018	0.019	0.05856	0	0.0092	0	0	0	0.0085	0	0	0	0.00212	0	0.0085	0.02818	0.00142	0.05656	0.048	0.198	0.081	0.78	0	0.03751	0
DEN/RMCH/19/095	Female	30	2	50	56	0	DFWS	Secondary	0.24	Negative	DFWS	DF	DF	2	87.8	99.3	5.64	94.2	12.1	22.6	64.3	61.5	99	0.011	0.011	0.011	0.193	0	0	0	0	0	0.011	0	0	0	0.011	0	0	0	0	0.183	0	0	0.05	0.3	0.032	0	0
DEN/RMCH/19/096	Female	19	4	75	29	1	DFWS	Secondary	0.25	Negative	DFWS	R	na	2	86.3	98.8	5.23	82.7	7.32	39.8	52.1	39.7	94.7	0	0.015	0	0.759	0	0	0.016	0	0	0	0	0	0	0	0	0	0.007	0	0.739	0.23	0.27	0.07	2.24	0.126	0	0
DEN/RMCH/19/097	Male	22	3	70	27	3	SD	Secondary	0.27	Negative	SD	R	na	3	90.7	98.9	6.63	92	5.2	43.7	50.6	46	97.8	0	0	0	0.14147	0	0	0	0	0	0	0	0	0	0.011	0	0	0.002	0	0.13147	0.08	0.03	0.037	0.38	0.019	0.019	0
DEN/RMCH/19/098	Male	17	5	330	229	0	DFWS	Secondary	0.29	Negative	DFWS	DF	R	2	87.9	99.5	17.1	91.7	2.1	8.5	86.7	43.6	97.8	0.017	0	0.0024	0.187	0	0	0	0	0	0.00348	0	0	0	0.00124	0	0.014	0	0	0.188	0.167	0	0.08	0.82	0.071	0.008	0
DEN/RMCH/19/099	Male	29	5	206	126	0	DF	Secondary	0.29	Negative	DF	DF	R	1	88.2	96.9	5.77	88.4	3.53	13.2	80.9	49.7	98	0.00701	0.042	0	0.16433	0	0	0	0	0	0	0	0	0	0	0	0.00701	0.042	0	0.16433	0	0	0	3.12	0	0	0
DEN/RMCH/19/100	Female	59	4	120	69	0	DFWS	Secondary	0.55	Negative	DFWS	DF	R	2	87.7	98.5	7.51	92.9	0.94	15.2	82.3	27.1	95.7	0	0	0	0.111	0	0	0	0	0	0	0	0	0	0	0	0	0	0	0.111	0	0	0	0.84	0	0	0
DEN/RMCH/19/101	Male	35	8	52	56	0	DF	Secondary	2.87	Positive	DF	DF	R	1	91.7	98.2	9.88	90.2	7.12	47.2	45.4	74.2	99.4	0.03843	0.005	0	0.097	0	0	0	0	0	0	0	0	0	0	0	0.03881	0.005	0	0.097	0.005	0	0	0.47	0	0	0
DEN/RMCH/19/102	Female	63	3	165	115	0	DF	Primary	2.55	Positive	DF	DF	R	1	85.6	96.9	2.91	79.5	28.4	21.9	47.2	18.8	90.1	0	0.31	0	0.517	0	0	0	0	0	0	0	0	0	0	0	0	0.32	0	0.517	4.35	1.13	3.08	20.66	0.44	0.213	0
DEN/RMCH/19/103	Female	25	3	29	22	0	DF	Secondary	2.31	Positive	DF	DF	R	1	89.1	99.3	2.46	82.6	10.4	28.7	60.2	78.3	98.9	0	0	0	0.111	0	0	0	0	0	0	0	0	0	0	0	0	0	0	0.131	0	0	0.03	1.28	0	0	0
DEN/RMCH/19/104	Female	23	3	18	17	0	DF	Secondary	2.2	Positive	DF	DF	R	1	90.6	99.1	9.94	94	5.53	43.4	50	40.9	98.9	0.021	0.045	0	0.149	0	0	0.00767	0	0	0	0	0	0	0.00767	0	0.01782	0.036	0	0.129	0.165	0	0.011	1.24	0.013	0	0
DEN/RMCH/19/106	Male	21	4	53	22	0	DF	Secondary	0.26	Negative	DF	DF	R	1	93.2	99.7	4.02	91.7	6.38	22.1	70	52.6	96.2	0.03	0.152	0.00612	0.814	0	0	0.0059	0	0	0.00612	0.024	0	0	0.094	0	0	0.053	0	0.694	0.06	0.1	0	4.27	0.107	0	0
DEN/RMCH/19/107	Female	37	3	1083	468	0	SD	Secondary	2.95	Positive	SD	DF	R	3	89.6	99.7	9.05	95.9	3.55	15	79.5	42.1	99.4	0.011	0.091	0.00083	0.238	0	0.00402	0.00201	0	0	0	0.00402	0	0	0.02339	0	0.006	0.065	0	0.211	0.19	0.53	0.18	0	0.021	0.14	0
DEN/RMCH/19/108	Male	19	7	747	293	0	DFWS	Secondary	3.06	Positive	DFWS	DF	R	2	88.8	99.4	4.42	88.4	5.12	16.5	77	33.4	98.8	0	0	0	0.008	0	0	0	0	0	0	0.00777	0	0	0	0	0	0	0	0	0.42	0	0.17	0.17	0	0.045	0.036
DEN/RMCH/19/109	Female	31	5	86	76	0	DFWS	Secondary	2.54	Positive	DFWS	DF	R	2	89.9	99.8	4.97	90	2.21	14.1	83.2	44.4	98.7	0	0.249	0.07	0.094	0	0.011	0	0	0	0	0	0	0.035	0.00269	0	0	0.207	0.024	0.094	0	0	0	0.5	0	0.032	0
DEN/RMCH/19/110	Male	45	7	137	137	0	DF	Secondary	2.64	Positive	DF	DF	R	1	92.4	99.9	6.9	74.1	1.96	9.62	87.5	13.8	98.3	0	0	0.013	0.05	0	0.01746	0	0	0	0	0	0	0	0.00258	0	0	0	0	0.05	0	0	0	0	0	0	0.012
DEN/RMCH/19/111	Male	22	8	136	54	0	DFWS	Secondary	2.82	Positive	DFWS	DF	R	2	90.2	99.3	6.22	89.3	3.64	23.4	72.4	39.3	98.3	0.124	0.262	0.085	0.215	0	0.034	0	0.00144	0	0.044	0	0	0.0023	0.0023	0	0.044	0.215	0.0046	0.205	0	0	0	0.05	0.014	0	0
DEN/RMCH/19/112	Female	33	5	118	58	0	DFWS	Secondary	1.98	Positive	DFWS	R	na	2	88.5	99.4	2.51	87.8	5.13	6.56	80.8	74.9	99	0.017	0.152	0.018	0.33356	0	0.018	0	0	0	0	0	0	0	0	0	0.005	0.138	0	0.33356	0	0	0	7.45	0	0	0
DEN/RMCH/19/113	Female	45	5	NA	NA	0	DFWS	Secondary	1.3	Positive	DFWS	DF	R	2	91.3	99.8	9.41	96.1	3.75	25.4	69.3	56.1	97	0.002	0.058	0.034	0.291	0	0.00252	0	0	0	0	0.00205	0	0.00205	0.00662	0	0	0.048	0.03142	0.283	0.01	0.11	0	1.06	0	0	0.0056
DEN/RMCH/19/114	Female	21	5	76	34	0	DFWS	Secondary	0.23	Negative	DFWS	DF	R	2	94.4	100	9.56	96.8	1.04	8.09	90.4	36.3	97.6	0.00325	0	0.00325	0.04405	0	0	0	0.00118	0	0	0	0	0	0.00118	0	0.00236	0	0.00354	0.04305	0	0	0	1.23	0	0	0
DEN/RMCH/19/115	Female	22	4	140	92	0	DFWS	Primary	0.31	Negative	DFWS	DF	R	2	90.3	98.5	9.09	93.2	7.12	8.56	82.1	27.2	94.3	0.001	0.085	0.00725	0.183	0	0.00653	0	0	0	0.00078	0	0	0	0.00078	0	0	0.071	0	0.188	0	0	0	4.69	0.177	0	0
DEN/RMCH/19/116	Male	43	4	1924	740	0	SD	Secondary	0.32	Negative	SD	SD	R	3	89.9	99.9	5.43	95.7	3.86	19	69.3	61.1	98.4	0	0	0	0.02962	0	0	0	0	0	0	0	0	0	0	0	0	0	0.00485	0.02962	0	0	0	0	0.00441	0	0
DEN/RMCH/19/117	Male	20	4	109	56	0	DFWS	Secondary	0.27	Negative	DFWS	DF	R	2	93.2	99.9	8.05	95.7	5.44	17.1	69.8	35	99	0	0	0	0.07455	0	0	0	0	0	0	0	0	0	0.0045	0	0	0	0	0.06955	0	0	0	1.38	0.035	0	0
DEN/RMCH/19/118	Female	20	5	134	83	0	DF	Primary	0.33	Negative	DF	DF	R	1	79.1	99.2	3.54	88.8	8.19	25.2	63	41.1	78.5	0.376	0	0.11	0.516	0	0	0	0	0.053	0.026	0.093	0	0	0.04	0	0.196	0	0.026	0.336	2.32	0.85	1.26	5.45	0.21	0.08	0.033
DEN/RMCH/19/119	Male	26	2	NA	NA	0	DFWS	Primary	0.19	Negative	DF	DFWS	R	4	92	99.2	10.4	95.6	2.31	11.3	83.3	32.9	95	0.03546	0.01692	0.07546	0.16384	0	0	0	0	0.00713	0.029	0	0	0.00178	0.00713	0.00356	0.00178	0.00946	0.036	0.14384	0.66	0.37	0.29	3.72	0.042	0.1	0.013
DEN/RMCH/19/120	Male	22	8	165	99	0	DFWS	Primary	2.26	Positive	DFWS	DF	R	2	91.9	99.8	7.54	97.8	7.77	17	73	48.1	98.2	0.05511	0.017	0.06545	0.217	0	0	0	0	0.03	0.02	0.00167	0	0.00167	0.012	0.00334	0.00334	0.004	0.01134	0.177	0.704	0.29	0.364	0.85	0.11	0.158	0.043
DEN/RMCH/19/121	Male	22	2	60	84	2	DFWS	Secondary	2.21	Positive	DFWS	DF	R	2	89.1	99.6	2.05	92.8	4.75	35.9	56.5	76.1	99.1	0.012	0	0.36	0.204	0	0	0	0	0	0	0	0	0	0	0	0.028	0.012	0.405	0.204	0	0	0.33	2.61	0.103	0	0.017
DEN/RMCH/19/122	Female	40	2	18	15	0	DF	Secondary	2.77	Positive	DF	R	na	1	87.7	99.1	10.6	92.1	3.06	33.2	63	42	94.8	0.052	0.027	0.41	0.194	0	0	0.00979	0	0	0.02	0	0	0	0.0033	0	0.03	0.02	0.39	0.181	0	0	0	1.09	0	0	0
DEN/RMCH/19/123	Male	18	2	22	11	0	DF	Secondary	2.92	Positive	DF	DF	R	1	91.6	99.4	3.7	71.6	24.8	12.1	61.6	64.2	95.9	0	0	0.437	0.147	0	0	0	0	0	0	0	0	0	0	0	0.006	0	0.45	0.147	0	0	0.34	2.85	0.14	0	0
DEN/RMCH/19/124	Female	49	2	84	65	0	DF	Secondary	3	Positive	DF	R	na	1	95.8	99.9	7.34	96.8	3.63	20	75.1	38.5	98.8	0.0164	0.019	0.97	0.294	0	0	0.00229	0	0	0.00915	0	0	0	0.011	0.00229	0.00826	0.0074	0.95	0.284	0.022	0	0.52	3.32	0.016	0	0
DEN/RMCH/19/125	Female	23	3	1074	772	0	SD	Secondary	2.94	Positive	SD	DF	R	3	92.8	99.9	5.75	96.2	3.73	18.3	75.8	26	93.9	0.011	0.0195	0.60567	0.122	0	0	0	0	0	0.013	0.00216	0	0	0.00216	0.00216	0.00214	0.024	0.6	0.112	0.15	0	0.44	0	0.064	0.08	0
DEN/RMCH/19/126	Female	66	4	50	22	0	DFWS	Secondary	0.27	Negative	DFWS	DF	R	2	88.5	99.4	14.3	97.6	3.18	24.4	71.1	54.1	98.5	0.02181	0.01362	1.31681	0.354	0	0	0	0	0	0.00175	0	0	0	0.00494	0	0.02	0.00862	1.31	0.354	0.43	0.32	1.72	3.32	0	0.248	0
DEN/RMCH/19/127	Male	25	5	64	34	0	DF	Primary	0.21	Negative	DF	R	na	1	92	99.4	3.59	82.7	7.37	9.39	79.6	47.6	98.5	0.0399	0.019	0.022	0.253	0	0	0	0	0	0	0	0	0	0.025	0.012	0.049	0.031	0.038	0.232	0	0.06	0.36	5.55	0.1	0	0
DEN/RMCH/19/128	Male	41	2	193	81	0	DF	Secondary	0.19	Negative	DF	DF	R	1	90.2	99.8	4.19	94.3	9.51	29.2	60.5	78.3	98.8	0	0.11	0	0.20205	0	0	0	0	0	0	0	0	0	0	0	0.00505	0.12	0.00905	0.20205	0	0.29	0.006	1.38	0	0	0
DEN/RMCH/19/129	Female	37	4	78	44	0	DF	Secondary	0.08	Negative	DF	R	na	1	94.2	99.7	5.68	94.6	3.31	12.7	79.5	38.2	97.6	0	0.13	0	0.29503	0	0.00246	0	0	0	0	0	0	0.00246	0.012	0	0.00246	0.12	0	0.28503	0.152	0.17	0	1.14	0	0.015	0
DEN/RMCH/19/130	Male	28	3	419	411	0	DFWS	Primary	0.12	Negative	DFWS	DF	R	2	91.9	99.9	7.74	94	6.33	12.4	77.6	37.2	98.9	0.01457	0.00628	0.012	0.103	0	0	0	0.00101	0	0.00202	0	0	0	0.00506	0	0.01157	0.00035	0.01	0.093	0	0	0	0	0	0.018	0
DEN/RMCH/19/131	Male	23	10	263	90	0	DF	Primary	2.8	Positive	DF	R	na	1	93.7	99.4	9.2	83.2	3.43	17.6	77.8	34.2	98.3	0.139	0.133	0.101	0.13	0	0.02114	0	0	0	0.066	0	0	0.01105	0	0	0.05023	0.103	0.00301	0.132	1.17	1.28	1.1	1.96	0.054	0.39	0
DEN/RMCH/19/132	Male	27	3	1840	871	0	SD	Secondary	1.4	Positive	SD	DF	R	3	89.8	99.8	7.76	88.4	3.27	11.9	82.8	37.9	99.5	0.011	0.03974	0.372	0.19737	0	0	0.00205	0	0	0	0.00411	0	0.00205	0.012	0	0.01974	0.02374	0.388	0.17737	0	0	0	1.49	0	0	0
DEN/RMCH/19/133	Female	18	3	59	20	0	DF	Secondary	3.2	Positive	DF	DF	R	1	93.9	100	13.6	95.8	2.1	17.9	79.6	54.1	98.3	0.045	0.01236	0.42424	0.25136	0	0	0	0	0	0.01824	0.00295	0	0	0.00591	0	0.027	0.00924	0.41	0.24424	0	0	0	1.09	0	0	0
DEN/RMCH/19/134	Male	70	10	27	10	0	DF	Secondary	0.3	Negative	DF	DF	R	1	94.1	100	2.88	92.6	6.28	16.6	74.6	77.5	99.3	0	0	0.403	0.25	0	0	0	0	0	0	0	0	0	0	0	0	0	0.439	0.26	0	0	0.18	2.1	0.046	0	0
DEN/RMCH/19/135	Male	39	4	34	19	0	DFWS	Secondary	0.6	Negative	DFWS	R	na	2	94.1	99.7	10.1	86.7	2.01	18.7	78.2	45.4	97.5	0.025	0.0495	0.80717	1.04433	0	0	0.00145	0	0.00145	0.00151	0.00289	0	0	0.012	0.01	0.018	0.0365	0.8	1.01433	0.36	0.33	0.74	5.52	0.04656	0.091	0.012
DEN/RMCH/19/136	Male	26	4	413	298	0	DFWS	Secondary	0.9	Negative	DFWS	R	na	2	94.5	99.7	11.4	90	3.47	19	76.5	47.9	98.4	0	0.017	0.113	0.749	0	0	0	0	0.00315	0	0.00315	0	0	0.00601	0	0	0.013	0.17	0.741	0	0.11	0.29	6.66	0.063	0.095	0.00634
DEN/RMCH/19/137	Male	26	4	101	42	0	DFWS	Secondary	0.3	Negative	DFWS	R	na	2	90.1	100	5.74	96.2	3.41	17.2	73.1	64.8	99.8	0.04212	0.00315	0.08837	0.074	0	0.0023	0	0	0	0.028	0	0	0	0	0	0.014	0.0046	0.06025	0.07749	0.204	0.968	0.294	1.71	0.055	0.117	0
DEN/RMCH/19/138	Female	38	4	148	133	0	DFWS	Secondary	1.2	Positive	DFWS	R	na	2	88.2	100	5.81	91.2	3.16	29.9	65.8	26.6	98.6	0.017	0.00625	0.019	0.076	0	0	0	0.00219	0	0.007	0	0	0	0	0	0.00808	0.00517	0.01217	0.07725	0.235	0.41	0.294	1.49	0.039	0.096	0.00483
DEN/RMCH/19/139	Male	32	4	199	86	0	DFWS	Secondary	1.4	Positive	DFWS	R	na	2	94.3	99.9	10.6	87.7	3.73	15.9	79	24.4	90.5	0	0.00506	0	0.35735	0	0	0	0	0	0	0	0	0	0.00325	0	0	0.00182	0.0006	0.34735	0	0	0	3.66	0	0	0
DEN/RMCH/19/140	Male	28	3	257	152	0	SD	Primary	1.1	Positive	SD	R	na	3	95.8	99.9	14	87.6	4.84	19.1	75.1	36.6	96.5	0	4e-05	0	0.48253	0	0	0	0	0	0	0	0	0	0.00258	0	0	0	0.00516	0.48253	0.07	0.23	0.14	4.08	0.03	0.015	0
DEN/RMCH/19/141	Female	19	3	136	64	0	DF	Primary	1.3	Positive	DF	DF	R	1	90.4	99.5	9.88	96	2.9	20.3	76.1	65.9	99.7	0.04794	0.057	0.989	0.119	0	0	0	0	0	0.00694	0	0	0.0035	0.01097	0.00117	0.041	0.042	0.98546	0.112	0.04	0.23	0.33	0.27	0	0.05165	0
DEN/RMCH/19/142	Female	25	4	132	69	0	DFWS	Primary	0.4	Negative	DFWS	DF	R	2	97.4	100	9.8	96	4.59	16.4	77.8	30.8	97.1	0.121	0	0.066	0.261	0	0	0	0	0.00338	0.06522	0	0	0	0	0	0.055	0.00422	0	0.256	0.08	0	0	4.93	0.044	0	0
DEN/RMCH/19/143	Male	19	8	62	44	0	DFWS	Secondary	1	Equivocal	DFWS	DF	R	2	93.9	100	7.18	95.3	2.71	13.3	83.2	42.7	99.7	0.048	0.127	0.101	0.229	0	0.025	0	0	0	0.001	0	0	0.02054	0.00605	0	0.024	0.081	0.05154	0.229	0	0.9	0.04	2.54	0.026	0.17	0
DEN/RMCH/19/144	Male	24	2	162	120	0	DF	Secondary	0.3	Negative	DF	R	na	1	95	99.9	8.62	93.8	3.39	15	79.5	22.3	96.8	0.012	0.02929	0.076	0.449	0	0	0	0	0.00225	0.009	0	0	0	0.00451	0	0	0.02429	0.065	0.449	0	0	0	3.21	0.002	0	0
DEN/RMCH/19/145	Male	45	7	87	114	0	DFWS	Secondary	0.3	Negative	DFWS	R	na	2	93.7	100	9.86	98.5	1.72	13.9	84	58.6	98.5	0.00852	0.012	0.09497	0.10795	0	0	0	0	0	0.00409	0	0	0	0	0	0.00443	0.012	0.08997	0.10795	0.1	0.03	0.09	0.41	0.009	0.007	0
DEN/RMCH/19/146	Female	60	4	101	73	0	DFWS	Secondary	0.3	Negative	DFWS	DF	R	2	94.1	99.9	7.81	94.8	2.67	28.5	67.8	45.2	99.7	0.002	0.019	0.012	0.252	0	0	0	0	0.00212	0	0	0.00212	0	0.00424	0	0.00801	0.013	0.01502	0.242	0	0.13	0	1.2	0	0.04338	0
DEN/RMCH/19/147	Male	30	6	39	185	0	DFWS	Secondary	0.7	Negative	DF	DFWS	R	4	93.4	99.8	4.15	95.7	2.6	34.7	62.1	63.8	99	0.005	0.04444	0.035	0.37	0	0	0	0	0.00894	0	0	0.00447	0	0.00894	0	0	0.03044	0.02463	0.34	0.03	0.11	0.06	1.05	0.009	0	0
DEN/RMCH/19/148	Male	20	3	63	20	0	DF	Primary	0.6	Negative	DF	R	na	1	94.5	99.2	6.93	94.8	4.7	20.8	73.3	37.9	96.8	0	0.031	0	0.45588	0	0	0	0	0	0	0	0	0	0.00777	0	0.00376	0.023	0	0.44588	0	0	0	2.05	0	0	0
DEN/RMCH/19/149	Female	43	3	64	48	0	DF	Secondary	0.2	Negative	DF	R	na	1	96.2	100	4.01	93.6	3.76	14.2	81.2	56.8	99.9	0	0	0	0.709	0	0	0	0	0	0	0	0	0	0.00267	0	0	0	0	0.709	0	0	0	7.34	0	0	0
DEN/RMCH/19/150	Male	24	7	21	70	0	DF	Secondary	0.3	Negative	DF	R	na	1	91.7	100	4.98	79.1	1.83	11.7	86	56.1	91	0.001	0.00965	0.002	0.256	0	0	0	0	0.00241	0.00365	0	0.00241	0	0.00241	0.00482	0	0.00482	0	0.246	0	0	0	1.09	0.022	0	0
DEN/RMCH/19/151	Female	36	5	179	92	0	DFWS	Secondary	0.2	Negative	DFWS	R	na	2	92.7	99.9	6.67	90.5	1.67	17.1	80.5	49.2	97	0.148	0.069	0.165	0.29291	0.00109	0.026	0.00109	0	0	0.109	0.00109	0	0.01333	0.00076	0.00109	0.01191	0.03207	0.02	0.28433	0.28	0.86	0.18	1.29	0.03413	0.12	0
DEN/RMCH/19/152	Male	25	5	NA	NA	0	DFWS	Secondary	2.2	Positive	DFWS	R	na	2	95.2	99.9	4.04	84.2	7.35	7.76	83.6	48.4	97.3	0.156	0.043	0.097	0.509	0	0.0054	0	0	0.011	0.048	0.027	0	0	0.011	0	0.069	0.03226	0.036	0.459	0.69	0.94	0.93	21.23	0.12	0.1	0
DEN/RMCH/19/154	Male	28	5	1300	401	0	SD	Secondary	1	Equivocal	SD	R	na	3	94.1	99.5	6.91	78	2.3	5.38	90.5	42.5	96	0	0	0.02233	0.14133	0	0	0.00225	0	0	0	0	0.00112	0	0.00225	0	0	0	0.03	0.13133	0.29	0	0.35	3.32	0.096	0	0.057
DEN/RMCH/19/155	Male	26	4	231	104	0	DFWS	Secondary	0.2	Negative	DFWS	R	na	2	93.5	99.9	8.53	94.7	2.49	21	73.4	64.5	97.5	0	0	0	0.1576	0	0	0.00197	0	0	0	0	0	0	0	0	0.00197	0	0	0.1576	0.16	0	0.23	0.43	0.027	0.02	0
DEN/RMCH/19/156	Female	46	10	271	168	0	DF	Secondary	0.2	Negative	DF	DF	R	1	93.1	99.2	5.4	94.6	2.22	29.3	67.2	27.5	97.5	0	0.002	0	0.22	0	0	0	0	0	0	0.00236	0	0	0.00236	0	0.00707	0.01364	0	0.22	0	0	0	0.56	0	0	0
DEN/RMCH/19/157	Male	48	7	22	26	2	SD	Secondary	0.6	Negative	SD	D	na	4	92.8	99.6	4.5	89.2	11.6	50.6	35.8	83.8	99.1	0.01054	0.00352	0.018	0.292	0	0	0	0	0	0.014	0	0	0	0	0	0	0.00352	0.011	0.299	0	0	0	0.31	0	0.00163	0
DEN/RMCH/19/158	Female	60	3	213	107	0	DFWS	Secondary	0.3	Negative	DFWS	DF	R	2	93.8	100	3.81	92.9	9.24	25.8	62.5	61.9	79.7	0	0.034	0.068	1.33	0	0	0	0	0	0	0	0.00849	0	0.025	0.00849	0	0	0.051	1.29	0	0	0	3.69	0	0	0
DEN/RMCH/19/159	Male	37	4	105	30	0	DFWS	Secondary	0.2	Negative	DFWS	R	na	2	95.9	100	8.5	97.5	2.75	17.1	79	71.3	99.5	0	0.003	0	0.25598	0	0	0	0	0	0	0	0	0	0.00166	0	0.00166	0.003	0	0.25598	0.027	0.037	0.09	2.94	0	0.018	0
DEN/RMCH/19/160	Male	46	3	170	156	0	DF	Secondary	1.7	Positive	DF	DF	R	1	92.9	99.1	6.32	95.2	15.2	25.8	58.2	57.9	97.5	0.01973	0.02046	0.026	0.46	0.00381	0	0	0	0.00381	0.00773	0	0.00381	0	0.00381	0.011	0.00381	0.00846	0	0.44	0.42	0.29	0.63	2.89	0.059	0.15	0
DEN/RMCH/19/161	Male	35	3	NA	NA	0	DFWS	Primary	1.5	Positive	DFWS	R	na	2	95.8	100	12.1	93.9	2.64	35.3	60.9	29.7	79.1	0.003	0	0	0.10495	0	0	0	0	0	0.021	0	0	0	0.00481	0	0.00481	0.014	0	0.09495	0.05	0	0	0.09	0.02	0.014	0
DEN/RMCH/19/162	Male	26	5	420	290	0	DFWS	Secondary	0.2	Negative	DFWS	R	na	2	90.3	99.9	13	91.4	1.71	14.9	77.3	40.6	97.9	0.01844	0.041	0.05	0.10676	0.00176	0.00555	0.00176	0	0	0	0	0	0.018	0.00352	0	0.011	0.0106	0.02	0.09676	0.017	0.19	0	1.04	0.00412	0.005	0
DEN/RMCH/19/163	Male	25	3	83	51	0	DFWS	Primary	0.6	Negative	DFWS	DF	R	2	97.1	99.9	5.11	88.1	2.19	20.6	76.4	62.1	98.9	0.00547	0.033	0.302	0.17309	0	0	0	0	0	0	0	0.00547	0.00547	0	0	0.00547	0.022	0.292	0.16309	0.09	0.74	0.8	2.72	0.02	0	0.02
DEN/RMCH/19/164	Female	45	7	194	70	0	DFWS	Primary	1	Equivocal	DFWS	R	na	2	94.9	100	11.4	75.4	3.74	32.8	62.1	49.4	84.4	0.00019	8e-05	0	0.076	0	0	0.00129	0	0	0	0	0	0.00129	0	0	0.00518	0	0.00016	0.078	0.026	0	0.07	0.33	0	0.00744	0
DEN/RMCH/19/165	Male	86	1	126	86	0	DF	Primary	1.3	Positive	DF	R	na	1	93.6	99	7.34	90.6	6.23	20.8	69.1	52.2	94.8	0.021	0.027	0.094	0.14	0.00141	0.00423	0	0.00141	0	0.01124	0	0	0.00706	0.00141	0	0.00274	0.011	0.07	0.13	0.243	0.33	0.58	0.98	0.056	0.00496	0
DEN/RMCH/19/166	Male	25	4	142	66	0	DFWS	Primary	0.3	Negative	DFWS	R	na	2	94.7	99.8	11.9	91.7	1.49	18.1	78.9	30.1	98.9	0.013	0.031	0.01852	0.1142	0	0	0	0	0	0.00216	0	0	0	0.011	0.00108	0.011	0.021	0.01452	0.1042	0	0	0	0.72	0	0.015	0
DEN/RMCH/19/167	Female	19	4	37	13	0	DF	Primary	0.4	Negative	DF	R	na	1	95	99.9	12.4	93.1	3.98	20.3	74.3	35.8	92.2	0	0.005	0	0.09516	0	0	0	0	0	0	0	0	0	0.00729	0	0.00547	0.00882	0	0.08716	0	0	0	2.2	0.009	0	0
DEN/RMCH/19/168	Male	35	4	257	130	0	DFWS	Primary	0.4	Negative	DFWS	R	na	2	93.9	99.7	8.09	85.5	3.42	39.4	56.1	37.3	99.7	0.00274	0.00855	0.09378	0.05178	0	0.00303	0	0	0	0.00142	0	0	0.00152	0	0.00303	0	0.00778	0.08439	0.05039	0.115	0.166	0.216	0.13	0.00635	0.01313	0
DEN/RMCH/19/169	Male	21	5	52	29	0	SD	Primary	0.4	Negative	SD	DFWS	R	3	94.9	99.9	5.64	94.1	4.65	33.7	59.8	36.3	99.1	0.012	0.033	0.08	0.081	0	0	0	0	0	0.001	0	0	0.014	0	0	0.011	0.019	0.06	0.081	0.22	0.56	0.44	0.35	0.07	0.05	0
DEN/RMCH/19/170	Male	21	4	747	393	0	DFWS	Primary	0.5	Negative	DFWS	DF	R	2	96.7	99.9	8.61	95.8	1.94	13.4	83.8	57.1	99.3	0.0281	0.107	0.319	0.23263	0	0.01105	0	0	0.00135	0.01205	0	0.00135	0.05558	0	0.00271	0.00406	0.03758	0.23	0.2241	0.16	2.13	0.13	3.96	0.062	0.04	0
DEN/RMCH/19/171	Female	40	7	186	84	0	DFWS	Primary	0.3	Negative	DFWS	DF	R	2	95.8	99.2	6.64	87.5	5.55	13.4	77.7	33.9	97.7	0	0	0.02	0.227	0	0	0	0	0.00196	0	0.00393	0	0	0.0053	0	0	0.014	0.09	0.209	0	0	0	1.28	0.09	0	0.011
DEN/RMCH/19/172	Male	55	10	126	51	0	DFWS	Primary	0.4	Negative	DFWS	DF	R	2	89.3	98.9	12.9	96.5	5.66	23.9	69.8	35.3	91.7	0.013	0	0.178	0.16	0	0	0	0	0	0.01704	0	0	0	0.00497	0.00249	1e-05	0	0.165	0.153	0.11	0	0	0.88	0	0.006	0
DEN/RMCH/19/173	Male	23	3	101	116	0	DF	Primary	0.4	Negative	DF	R	na	1	94.9	99.8	5.42	93.3	6.7	6.59	78.8	28.2	98.9	0.02962	0.029	0.21	0.11865	0	0.00796	0	0	0	0.01265	0.00135	0	0.003	0.00136	0.00135	0.00812	0.01662	0.19	0.11	0	0	0.18	2.9	0	0	0
DEN/RMCH/19/174	Male	36	4	120	51	0	DFWS	Primary	1.1	Positive	DFWS	DF	R	2	94.5	99.9	7.27	92	4.74	29.6	61.3	41.9	98.8	0.01057	0.011	0.119	0.14705	0	0.00369	0	0	0	0.00444	0	0	0	0.00369	0	0.00221	0.00714	0.11	0.14852	0.005	0	0.12	0.57	0	0.00015	0
DEN/RMCH/19/175	Male	47	5	121	64	0	DF	Primary	0.7	Negative	DF	DF	R	1	92.7	100	8.12	88.1	5.15	20.3	73.1	28.7	78.8	0.1	0.08	0.153	0.298	0	0.03128	0.0033	0.0033	0	0.009	0	0	0.00989	0.0066	0.0033	0.051	0.024	0.092	0.288	0.17	0.51	0.22	2.71	0.031	0.03	0
DEN/RMCH/19/176	Female	25	1	NA	NA	0	DF	Primary	1.6	Positive	DF	R	na	1	95.2	100	6.76	79.3	1.76	44.8	53.1	68.2	93.3	0	0	0	0	0	0	0	0	0	0	0	0	0	0	0	0	0.012	0.037	0	0.06	0	0	0	0	0.146	0
DEN/RMCH/19/177	Male	39	1	73	19	0	DF	Primary	0.3	Negative	DF	R	na	1	94.1	99.8	10.2	90.3	2.57	20.6	75.6	43.3	77.8	0.01678	0.036	0.092	0.2	0	0.00294	0	0	0	0.00678	0	0	0.01478	0	0	0.00734	0.02093	0.063	0.206	0	0.19	0	2.75	0	0	0
DEN/RMCH/19/178	Female	50	4	87	87	0	DF	Primary	2.2	Positive	DF	R	na	1	95.2	99.9	6.8	90.2	4.41	36.6	57.7	43.6	92.6	0.016	0.02356	0.09	0.256	0	0	0	0	0	0.01	0	0	0	0.0052	0	0.0052	0.021	0.088	0.246	0	0.08	0.05	2.21	0	0.049	0
DEN/RMCH/19/179	Female	33	4	103	29	0	DF	Primary	2.5	Positive	DF	R	na	1	94.2	99.9	4.85	90.6	3.08	8.05	86.7	37.5	97.4	0.00504	0.01758	0.03473	0.129	0.00149	0	0.00149	0	0	0.00311	0	0	0.00298	0.00298	0	0.00027	0.00858	0.02658	0.12	0.02	0.51	0.06	3.86	0	0.008	0.016
DEN/RMCH/19/180	Male	26	1	20	20	0	DFWS	Primary	0.4	Negative	DFWS	R	na	2	88.2	99.7	7.6	93.2	1.73	18.6	78.3	39.1	64.6	0.1	0	0	0.404	0	0	0.00308	0	0.074	0	0.037	0	0	0.0137	0.00308	0.021	0	0	0.269	1.24	0.93	1.48	5.32	0.317	0.33	0
DEN/RMCH/19/181	Female	48	5	309	118	0	DFWS	Primary	1.1	Positive	DFWS	DF	R	2	93.4	99.6	7.34	99.1	2.23	8.55	87.1	60.9	98.9	0.1	0	0.13	0.278	0	0	0	0	0.015	0.078	0.00255	0.00127	0.004	8e-05	0	0.00658	0	0.03	0.26	0.86	0	0.95	5.73	0.04	0.264	0
DEN/RMCH/19/182	Male	24	3	48	50	0	DF	Primary	0.5	Negative	DF	R	na	1	97	99.9	6.68	97.7	2.83	25.8	70.4	42.8	87.5	0.42	0.65	0.43	1.992	0.00743	0.146	0.00548	0.00248	0.032	0.169	0.022	0.00743	0.059	0.02505	0	0.04	0.39	0.015	1.886	0.58	1.89	0.6	12.59	0.087	0.36	0.00735
DEN/RMCH/19/183	Female	44	7	NA	NA	0	DF	Primary	0.2	Negative	DF	R	na	1	94.5	99.9	5.28	94.6	2.61	26.1	69.6	29.2	98	0.24	0.259	0.22	1.06	0.00238	0.057	0.00238	0.00238	0.00714	0.12	0.00238	0	0.016	0	0	0.057	0.177	0.02419	1.04	0.45	0.41	0.52	7.2	0.14	0.126	0
DEN/RMCH/19/184	Male	18	5	94	67	0	DFWS	Primary	0.2	Negative	DFWS	R	na	2	95.3	99.7	7.01	97.8	1.42	16	81.9	19.7	99.1	0.045	0	0.05	0.218	0.00281	0.011	0	0	0.00561	0.022	0	0	0.003	6e-05	0	0.00682	0	0.00424	0.217	0.42	0.51	0.43	5.46	0.024	0.063	0
DEN/RMCH/19/185	Male	20	3	74	55	0	DF	Primary	0.2	Negative	DF	DF	R	1	93.9	99.4	6.13	95.2	6.39	23.3	68.5	54.2	99.1	0	0	0	0.24	0	0	0	0.00276	0	0	0	0	0	0.004	0	0.01608	0	0	0.244	0	0.02	0.03	2.99	0	0	0
DEN/RMCH/19/186	Female	35	3	41	17	0	DFWS	Secondary	0.6	Negative	DFWS	R	na	2	89.9	99.3	3.81	93.3	14.4	19.6	63.9	65.8	99.2	0.18	0	0	0.295	0	0	0.031	0	0.031	0.03	0.016	0	0	0	0	0.109	0	0	0.247	0	0	0	10.25	0	0	0
DEN/RMCH/19/187	Female	19	4	62	25	0	DFWS	Secondary	0.5	Negative	DFWS	R	na	2	93.7	99.3	4.07	95.8	4.78	30.9	63.5	24.7	97.9	0.04	0.05	0.06	0.40183	0.00536	0	0.011	0	0.00536	0	0.021	0	0.005	0.00536	0.00536	0.036	0.036	0.075	0.35183	0.75	1.26	0.7	5.22	0.166	0.17	0
DEN/RMCH/19/188	Male	22	2	69	56	0	DF	Primary	2	Positive	DF	R	na	1	93.6	99.6	8.36	93.9	3.58	17.3	78.6	43.3	97.7	0.039	0.069	0.062	0.236	0.000911	0.01735	0.000911	0.000911	0	0.01621	0	0	0.005	0.00469	0	0.00287	0.034	0.02194	0.229	0.005	0.19	0	1.23	0.00051	0.011	0
DEN/RMCH/19/189	Male	31	4	88	79	0	DFWS	Primary	1.16	Positive	DFWS	R	na	2	93.7	98.9	4.79	93.9	5.18	27.8	65.7	43.5	98.7	0.09	0	0	0.43	0.00995	0	0.02	0	0.03	0	0.05	0	0	0.033	0	0.042	0	0	0.284	0.14	0.71	0.12	6.8	0	0	0
DEN/RMCH/19/190	Male	19	4	85	53	0	DFWS	Primary	0.9	Negative	DFWS	R	na	2	94	99.9	4.79	95.9	1.13	7.25	90.7	69.6	95.9	0.1	0.02	0.19	0.38	0	0.11	0	0	0.00322	0.01	0	0	0.04	0	0	0	0	0.041	0.38157	0.48	1.76	0.66	15.64	0.16	0.346	0
DEN/RMCH/19/191	Male	42	7	45	30	0	DFWS	Primary	1.07	Equivocal	DFWS	R	na	2	91.9	99.8	7.14	95.4	1.91	32.2	65.4	55.8	96.4	0.08	0.077	0.13	0.23	0	0.031	0	0	0	0.05	0	0	0.01147	0.01582	0	0	0.018	0.034	0.213	0.01	0	0.01	2.33	0	0.027	0
DEN/RMCH/19/192	Male	53	5	414	171	0	DF	Primary	2.2	Positive	DF	R	na	1	90.5	99.7	4.32	97.3	2.31	17.4	79.4	47.6	88.1	0.11	0.76	0.19	0.179	0	0.19	0	0	0	0	0.00514	0	0.071	0.00208	0	0	0.5	0	0.172	2.02	2.72	1.74	6.1	0.036	0.65	0
DEN/RMCH/19/193	Male	26	4	289	129	0	DFWS	Primary	1.6	Positive	DFWS	R	na	2	93.2	99.9	11.4	92.8	0.79	13.1	85.3	51.8	94.3	0	0	0	0.167	0	0	0.001	0	0	0	0.001	0	0	0.00401	0	0	0	0.00902	0.157	0.27	0	0.41	2.86	0.112	0.01	0
DEN/RMCH/19/194	Male	26	5	65	111	0	DF	Primary	0.84	Negative	DF	R	na	1	93.4	99.5	7.72	94.4	2.5	15.5	81.4	20.2	96.7	0.14	0.074	0.18	0.173	0.00518	0.0286	0	0	0	0.11	0	0.00518	0	0.031	0	0.006	0.024	0.037	0.13	0	0	0.03	2.8	0.027	0.21	0
DEN/RMCH/19/195	Male	27	3	81	38	0	DFWS	Primary	0.64	Negative	DFWS	R	na	2	92.5	98.8	5.74	91	3.49	37.3	57.7	43.8	97.6	0	0	0	0.349	0.00559	0	0	0.00595	0	0	0	0	0	0.01159	0	0	0	0.04159	0.332	0	0.04	0	4.06	0	0.022	0
DEN/RMCH/19/196	Female	21	4	154	56	1	DFWS	Primary	1.76	Positive	DFWS	R	na	2	90.6	99.3	8.88	97.2	3.79	15	80.1	42.3	88.4	0.09	0.02	0.09	0.17307	0	0.005	0	0	0	0.083	0	0	0.01	0.00569	0	0.007	0.01	0.00161	0.17307	0.11	0.61	0.04	4.83	0.049	0	0.015
DEN/RMCH/19/197	Female	45	5	33	34	0	DF	Primary	1.9	Positive	DF	R	na	1	95.6	99.9	8.57	95.4	3.5	32	64	39.9	94	0.107	0.092	0.099	0.157	0	0.036	0	0	0	0.059	0	0	0.00668	0.00637	0	0.01346	0.046	0	0.15238	0.207	0.4	0.154	3	0.01726	0.092	0.00892
DEN/RMCH/19/198	Female	24	4	210	74	0	DF	Primary	1.2	Positive	DF	R	na	1	92.6	99.6	5.84	78.3	2.32	23.3	73.7	43.2	95.8	0	0.03	0.13	0.405	0.00162	0	0.00097	0	0.00162	0	0.00487	0	0	0.01045	0.00162	0	0.037	0.22545	0.391	0	0	0.1	2.03	0	0.032	0
DEN/RMCH/19/199	Female	25	3	107	39	0	DFWS	Primary	1.08	Equivocal	DFWS	R	na	2	92.5	99.8	7.23	38.8	2.99	19.9	75.2	48.1	88.9	0.04	0.28	0.14	0.346	0	0.036	0	0	0	0	0.00242	0	0.054	0.00161	0.00242	0.018	0.19	0.073	0.3415	0.74	1.98	0.94	2.99	0.127	0.327	0
DEN/RMCH/19/200	Female	24	5	89	60	0	DF	Primary	1.74	Positive	DF	R	na	1	96.2	99.7	4.36	87.5	2.43	15.5	81.3	27.7	64.5	0.01264	0.03528	0.49664	0.09064	0.00261	0.00522	0	0	0.00261	0.00522	0	0	0.021	0.00261	0.00261	0	0.00328	0.45664	0.08064	0	0	0	0.76	0	0	0.014
DEN/RMCH/19/201	Male	28	3	77	70	0	DF	Primary	1.94	Positive	DF	R	na	1	93.6	99.9	3.38	84.5	2.46	26.7	69.8	27.6	85.8	0	0	0.05	0.25	0	0.00265	0.00265	0	0	0.00265	0.00265	0	0.00265	0	0	0	0	0.042	0.24	0	0	0.018	0.95	0.00692	0	0.014
DEN/RMCH/19/202	Male	21	3	876	316	3	SD	Primary	1.52	Positive	SD	R	na	3	90.9	98.8	4.89	95.9	2.42	9.35	84.3	49	96.7	0.121	0.12	0.333	0.179	0	0.03884	0.00821	0	0.00821	0.082	0	0	0.029	0.00513	0	0	0.041	0.17692	0.162	0.12	3.16	0.5	4.54	0.15	0.2	0.037
DEN/RMCH/19/203	Male	18	7	78	19	0	DF	Primary	1.6	Positive	DF	R	na	1	93.3	99	6.77	97.9	0.68	9.13	89.3	52.1	94.9	0.01	0	0.053	0.13	0.00232	0	0	0	0.00232	0	0	0.00232	0	0.00406	0.00232	0.02509	0	0.072	0.12	0.27	0.94	0.59	4.1	0.12	0.07	0
DEN/RMCH/19/204	Male	18	7	86	29	0	DFWS	Primary	0.03	Negative	DFWS	R	na	2	94.3	99.6	3.23	84.7	8.54	24.3	66.5	29.8	94.1	0.12	0.04	0.12	0.309	0	0.011	0	0	0.00929	0.107	0	0	0	0.016	0	0	0.03	0.015	0.28	0.18	0	0.26	3.98	0.025	0.075	0
DEN/RMCH/19/205	Male	19	3	348	331	0	DFWS	Primary	0.06	Negative	DFWS	R	na	2	94.9	99.3	15.2	52.4	3.3	11.8	84.1	54.6	81.1	0	0	0.002	0.123	0	0	0	0	0	0	0.00124	0	0.00124	0.00248	0	0	0	0.015	0.127	0.047	0	0.127	10.94	0.004	0.013	0.00884
DEN/RMCH/19/206	Female	19	4	352	184	0	DFWS	Primary	1.39	Positive	DFWS	R	na	2	91.9	99.7	6.65	96.6	2.89	22.8	73.7	55.7	98.1	0.065	0.06	0.09	0.199	0	0.03	0.00428	0	0	0.018	0	0	0.028	0.00159	0	0.01294	0	0.012	0.191	0.13	0.15	0.27	5.05	0.08	0	0
DEN/RMCH/19/207	Female	32	5	47	21	0	DF	Primary	1.87	Positive	DF	R	na	1	93	99.9	1.78	95.4	4.49	16.1	79.1	76.3	96.3	1.39	2	1.79	0.08197	0.014	0.892	0	0	0	0.48	0	0	0.245	0.00397	0	0.00497	0.84	0.16398	0.06398	2.65	2.37	3.84	5.68	0.034	1.03	0
DEN/SJMC/019/234	Female	35.4	3	124	52	0	DF	Primary	5.016	Positive	DF	R	na	1	94.2	99.7	5.03	86.3	8.19	13.4	76.6	36.4	97.7	0.077	0	0.042	0.322	0	0.011	0.00308	0	0	0.025	0	0	0	0.00072	0	0.042	0	0.01287	0.324	0.53	0	0.26	2.88	0.034	0.05	0.035
DEN/SJMC/19/058	Male	35.9	6	146	95	0	DFWS	Secondary	0.13	Negative	DFWS	DF	R	2	94	99.9	5.01	98.2	0.69	31.9	67.2	54.7	99.6	0	0.005	0.263	0.207	0	0	0	0.00195	0	0	0	0	0.0039	0	0.00195	0.008	0.001	0.28	0.207	0.07	0.24	0.088	0.5	0.006	0	0.024
DEN/SJMC/19/059	Female	21.3	3	42	19	0	DF	Primary	0.64	Negative	DF	DF	R	1	86.2	99.8	3.83	92.4	1.88	57.1	40.9	65.4	99.6	0.052	0	0.11	0.46	0	0	0	0	0	0.076	0	0	0	0	0	0	0	0.038	0.46	0	0	0	0.73	0	0	0
DEN/SJMC/19/060	Male	25.1	3	28	26	0	DF	Primary	1.486	Positive	DF	DF	DF	1	83.6	98.9	3.01	97	1.67	50	48.3	94.2	99.5	0.02	0	0	0.2	0	0	0	0	0	0	0	0	0	0	0	0.02	0	0	0.2	0.22	0	0.057	0.47	0.019	0	0
DEN/SJMC/19/061	Female	47.2	6	131	81	0	DF	Secondary	0.05	Negative	DF	R	na	1	90.6	99.9	6.38	86.2	0.35	11.5	87.8	44.1	98.9	0	0.001	0.00402	0.00751	0	0	0	0.00134	0	0	0	0	0.00134	0	0	0	0	0.00268	0.00751	0	0	0.001	0.1	0	0	0
DEN/SJMC/19/062	Female	40.7	2	64	28	1	DFWS	Primary	1	Equivocal	DFWS	DF	R	2	86.8	99.6	3.14	99.1	6.57	9.02	84.3	81.8	99.7	0.004	0	0.193	0	0	0	0	0	0	0.00351	0	0	0	0	0	0.00946	0	0.202	0	0.2	0.151	0.671	0.901	0.033	0.051	0
DEN/SJMC/19/064	Male	37.1	3	80	45	0	DF	Primary	0.07	Negative	DF	DF	R	1	94	99.8	6.12	97.9	4.41	26.7	67.9	55.5	95.9	0	0.006	0	0.032	0	0	0	0.00393	0	0	0	0	0.00393	0	0	0	0	0	0.032	0.008	0.037	0.045	0	0.00165	0.00999	0
DEN/SJMC/19/065	Male	38	6	209	131	2	DFWS	Secondary	0.24	Negative	DFWS	DF	DF	2	94.5	99.7	6.21	98.6	3.53	31.2	64.6	31.9	95.7	0	0	0.488	0.005	0	0	0	0	0	0	0	0	0	0	0	0.00604	0	0.5	0.01104	0	0	0.161	0	0	0.01451	0.001
DEN/SJMC/19/067	Female	41	3	33	22	0	DFWS	Primary	1.742	Positive	DFWS	R	na	2	93.3	99.5	3.08	91.9	11.4	31.9	56.4	58.8	99	0	0.007	0.067	0.15	0	0	0	0	0	0	0	0	0	0.024	0	0	0	0.15	0.12	0.127	0	0	0.58	0	0	0
DEN/SJMC/19/068	Male	25.4	3	119	27	0	DF	Primary	5.772	Positive	DF	R	na	1	91.4	99.9	5.92	97.4	3.9	23	69.8	80.2	99.3	0.00131	0	0.00131	0.29031	0	0	0	0	0	0.00358	0	0	0	0.00358	0	0.00717	0	0.00717	0.29031	0	0	0	0.3	0	0	0.011
DEN/SJMC/19/069	Male	21.5	6	189	80	0	DF	Secondary	5.893	Positive	DF	R	na	1	92.8	99.9	2.71	95.2	4.44	4.7	89.5	71.2	98.4	0	0.001	0.00892	0.24492	0	0	0	0	0.00359	0	0	0	0.00359	0	0	0	0	0.00718	0.24492	0	0	0	3.69	0.04	0	0
DEN/SJMC/19/070	Female	49.8	5	53	45	0	DFWS	Primary	5.575	Positive	DFWS	R	na	2	96.5	100	5.15	95.3	6.47	31.7	61.7	52.8	97.1	0.019	0	0	0.14049	0	0	0	0	0	0	0	0	0	0	0	0.038	0	0	0.14049	0	0	0	8.77	0	0	0
DEN/SJMC/19/071	Male	17.5	7	93	173	0	DF	Primary	2.308	Positive	DF	DF	R	1	94	99.8	6.79	95.8	3.51	24.9	71.2	35.6	93.1	0.01	0	0.00342	0.062	0	0	0	0	0	0.00342	0	0	0	0	0	0.00985	0	0	0.062	0.18	0	0.07	2.74	0.088	0	0
DEN/SJMC/19/072	Male	20.8	4	86	63	0	DF	Primary	7.355	Positive	DF	R	na	1	93.7	99.8	7.77	98.1	5.28	15.1	78.5	33.8	86.9	0	0	0.00688	0.152	0	0	0	0	0	0	0	0	0	0.016	0	0	0	0.013	0.132	0.07	0	0.08	1.06	0	0.12	0.016
DEN/SJMC/19/073	Female	40	3	125	64	0	DFWS	Secondary	6.023	Positive	DFWS	DF	DF	2	94.6	99.7	2	96.3	15.1	41	43.5	64.9	98.9	0	0	0.011	0.19	0	0	0	0	0	0	0	0	0	0	0	0.012	0	0.01807	0.19	0	0.14	0	0	0.101	0.032	0
DEN/SJMC/19/074	Female	51.5	3	40	38	0	DFWS	Secondary	0.04	Negative	DFWS	R	na	2	93	100	2.62	94.5	11.3	15.8	71.6	43.4	56.4	0	0	0	0.24	0	0	0	0	0	0	0	0	0	0.033	0	0	0	0	0.21	0.14	0	0.27	1.65	0	0.19	0
DEN/SJMC/19/075	Male	28	3	32	25	0	DF	Primary	8.83	Positive	DF	R	na	1	83.5	97.7	13.1	84.3	1.13	1.99	94.3	30.7	73	0	0	0.00585	0.08647	0	0	0	0	0	0.00308	0	0	0	0.00462	0	0	0	0.00462	0.08247	0	0	0	0	0	0	0
DEN/SJMC/19/076	Female	36	5	161	150	1	DFWS	Secondary	0.04	Negative	DFWS	R	na	2	79.3	100	2.93	95.5	2.04	1	92.7	11	89.6	0.00208	0	0.00208	0.016	0	0	0	0	0	0.00268	0	0	0.00268	0	0	0.00268	0	0	0.016	0	0	0	0	0	0	0
DEN/SJMC/19/077	Male	21.4	4	54	24	0	DF	Secondary	0.06	Negative	DF	R	na	1	77.4	99.9	5.9	96.5	1.52	1.77	94.4	15.5	92.4	0.00182	0	0	0.05869	0	0	0	0	0	0	0	0	0	0	0	0.00182	0	0	0.05869	0	0	0	0.12	0	0	0
DEN/SJMC/19/078	Male	26	6	80	26	1	DFWS	Secondary	10.289	Positive	DFWS	DFWS	R	2	86.9	99.7	7.69	95.4	2.69	4.86	90.8	29.8	87.9	0.01238	0.02338	0	0.075	0	0	0	0	0	0	0	0	0	0	0	0.01238	0.02338	0	0.075	0	0	0	0.13	0	0	0
DEN/SJMC/19/079	Female	29.3	5	319	154	2	DFWS	Secondary	1.163	Positive	DFWS	R	na	2	86.3	99.2	8.39	96	2.76	2.85	92.6	14.7	53.4	0.00171	0	0	0.03862	0	0	0	0	0	0	0	0	0	0	0	0.0029	0	0	0.03862	0	0	0	0	0	0	0
DEN/SJMC/19/080	Male	30	4	177	160	0	DFWS	Secondary	0.1	Negative	DFWS	DF	R	2	79	99.9	4.42	96.6	1.23	3.24	93.7	25	90.7	0.00294	0.004	0.00399	0.00823	0	0	0	0	0	0	0	0	0.00105	0	0	0.00294	0.003	0.00294	0.00823	0	0	0	0	0	0	0
DEN/SJMC/19/081	Male	23.9	6	91	24	0	DF	Primary	11.767	Positive	DF	R	na	1	96.4	100	5.07	95.9	5.88	14.8	78.4	32.4	59.9	0.02093	0.011	0.01586	0.09393	0	0.00123	0	0	0	0.013	0	0	0.00123	0.00991	0	0.00661	0	0	0.08393	0.69	0.57	0.5	0.97	0.129	0.19	0
DEN/SJMC/19/082	Male	35.5	3	102	42	0	DFWS	Secondary	0.14	Negative	DFWS	R	na	2	92.8	99.8	7.28	97.1	3.2	38.5	57.3	26.7	94.2	0.025	0.021	0.00613	0.12367	0	0	0	0.00153	0	0.00459	0.00153	0	0	0	0	0.017	0.02	0.00153	0.12367	0.258	0.181	0.3	0.42	0.03748	0.06748	0
DEN/SJMC/19/083	Male	32.5	5	218	208	1	DFWS	Secondary	0.04	Negative	DFWS	DF	R	2	91.9	99.9	5.34	93.8	2.35	10.4	85.3	62.6	95.2	0.00505	0.01848	0.00171	0.05799	0	0	0	0	0	0	0	0	0.00161	0	0	0.00655	0.01799	0.00161	0.05799	0.14	0.21	0.19	0.99	0.104	0.045	0
DEN/SJMC/19/084	Female	30.1	6	94	14	0	DF	Primary	13.223	Positive	DF	R	na	1	87.3	100	5.86	92	6.03	23.5	68.5	47.7	94.9	0.016	0	0.03598	0.122	0	0	0	0	0	0.028	0	0	0	0	0	0	0	0.014	0.122	0.41	0.75	0.53	0.97	0.1	0.1	0
DEN/SJMC/19/086	Female	22.1	5	60	15	0	DF	Primary	5.267	Positive	DF	DF	R	1	84.8	99.9	6.2	94.2	5.98	33.1	60.4	21	87.4	0	0.018	0	0.44	0	0	0	0	0	0	0	0	0	0	0	0	0.018	0	0.44	0	0	0	0.89	0	0	0
DEN/SJMC/19/087	Male	31.8	5	193	191	0	DF	Primary	14.703	Positive	DF	R	na	1	94.8	99.9	9.27	98.8	1.49	13.1	84.1	33.8	96.9	0	0	0	0.12	0	0	0	0	0	0	0	0	0	0	0	0.00121	0	0.00275	0.12	0	0	0	0.87	0	0	0
DEN/SJMC/19/088	Male	18.5	5	45	38	1	DF	Primary	9.482	Positive	DF	R	na	1	95	99.9	5.59	95.8	4.47	24.8	70.4	43.1	86.1	0	0	0.005	0.21218	0	0	0	0	0	0	0	0	0	0	0	0	0.00618	0.01318	0.21218	1.4	0.69	0.57	1.05	0	0.171	0
DEN/SJMC/19/089	Female	23	6	401	321	0	DFWS	Secondary	0.11	Negative	DFWS	R	na	2	93.3	100	4.14	97.9	5.18	23.5	70.1	50.3	91.3	0	0.013	0	0.065	0	0	0	0	0	0	0	0	0	0	0	0	0.013	0	0.065	0	0	0	0	0	0	0
DEN/SJMC/19/090	Male	42.8	4	42	28	0	DFWS	Primary	16.158	Positive	DFWS	DF	R	2	93	97.9	10.2	94.9	8.28	38.2	52.8	29.4	86.2	0.011	0	0.0035	0.12	0	0	0	0	0	0.0035	0	0	0	0.0035	0	0.014	0	0	0.12	0	0	0	0.52	0.00957	0	0
DEN/SJMC/19/091	Male	58.8	3	89	122	0	DF	Primary	0.05	Negative	DF	DF	R	1	87	98.3	8.03	96.2	4.31	30.1	65.3	52.2	93.3	0.02	0.012	0	0.287	0	0	0	0	0	0.00493	0	0	0	0	0	0.015	0.015	0	0.287	0	0	0	1.22	0.0144	0	0
DEN/SJMC/19/092	Male	28.2	4	126	123	0	DF	Secondary	7.713	Positive	DF	DF	R	1	87.9	98.1	10.3	96.1	6.65	24.9	67.2	56.2	96.7	0.01314	0.01	0	0.199	0	0	0	0	0	0	0.00244	0	0	0	0	0.012	0.01	0	0.189	0	0	0	1.38	0.009	0	0
DEN/SJMC/19/093	Female	33.2	3	162	94	2	DFWS	Primary	4.64	Positive	DFWS	DF	R	2	84.9	97.1	11.2	91.8	5	34.4	60.1	52.9	98.2	0.03	0.051	0.00751	0.35	0	0	0	0	0	0.00751	0.00751	0	0	0.015	0	0.015	0.039	0	0.33	0	0	0	0.56	0.019	0	0
DEN/SJMC/19/094	Male	28.5	3	90	26	0	DF	Primary	0.04	Negative	DF	R	na	1	88	99	10.3	91.3	7.27	27.5	65.1	59.8	82.9	0.01124	0.035	0.00281	0.42424	0	0	0	0	0	0.00281	0	0	0	0.00842	0	0.01112	0.03	0	0.41424	0	0	0	1.3	0.02	0	0
DEN/SJMC/19/095	Male	20.1	4	122	46	0	DF	Secondary	0.05	Negative	DF	DF	R	1	87.7	98.8	14.8	96.3	3.8	24.7	70.9	20	92	0.00638	0.087	0.0016	0.44	0	0	0	0	0	0	0	0	0.0016	0	0	0.00638	0.087	0	0.44	0.102	0.06	0.057	1.24	0.00015	0.04598	0
DEN/SJMC/19/097	Male	17.9	3	72	32	0	DF	Secondary	0.08	Negative	DF	R	na	1	87	99.1	4.36	96.4	4.96	19.8	74.9	62.2	98.5	0.00712	0.01185	0	0.17285	0	0	0	0	0	0	0	0	0	0	0	0.00712	0.01185	0	0.17285	0.114	0	0.081	0.75	0.00898	0.027	0
DEN/SJMC/19/098	Male	18	3	NA	NA	0	DF	Primary	5.738	Positive	DF	R	na	1	91	98.6	8.24	93.3	2.84	31.5	65.6	66.5	96.7	0	0.046	0	0.15291	0	0	0	0	0	0	0	0	0	0	0	0	0.049	0	0.15646	0	0	0	1.04	0	0	0.00913
DEN/SJMC/19/099	Male	24.5	2	69	15	0	DFWS	Primary	20.577	Positive	DFWS	DF	R	2	66.8	98.9	6.66	89.2	8.72	33.5	57.7	34.7	89.6	0	0	0	0	0	0	0	0	0	0	0	0	0	0	0	0	0	0	0	1.68	1.28	0.999	3.78	0.134	0	0
DEN/SJMC/19/104	Male	32.4	4	42	38	0	DF	Secondary	0.1	Negative	DF	R	na	1	93.3	99.9	4.06	94.6	12.8	30.5	56	61.4	98.4	0.53	0.15095	0.118	0.29	0	0.02995	0.00642	0.026	0.00642	0.077	0.032	0	0	0.045	0	0.36	0.045	0.00642	0.2	0.62	0.53	0.35	3.05	0.171	0.08	0
DEN/SJMC/19/105	Male	25.2	7	71	51	0	DFWS	Primary	23.514	Positive	DFWS	R	na	2	94.6	100	5.28	92.5	4.51	19.9	74.7	30.5	97.7	0.11	0.14	0.022	0.55371	0	0.00638	0	0.013	0.00318	0.00956	0.029	0	0	0.022	0	0.05	0.106	0.00318	0.49685	0	0.02	0.06	5.23	0.088	0	0
DEN/SJMC/19/106	Female	25	3	866	155	0	DF	Secondary	0.22	Negative	DF	DF	R	1	92.6	100	2.46	79.2	5.17	32.5	61.1	50.8	89.8	0.03	0.131	0	0.551	0	0	0	0.007	0.018	0	0.00907	0	0	0.03512	0	0.021	0.091	0	0.481	0.4	0.39	0.24	1.89	0.22	0.04	0
DEN/SJMC/19/107	Male	36.8	3	110	66	0	DF	Secondary	0.07	Negative	DF	DF	R	1	94.7	99.1	13.1	94	1.7	24.8	73.2	15	98.8	0	0	0	0.049	0	0	0	0	0	0	0	0	0	0.00176	0	0	0	0	0.047	0	0	0	0	0	0	0
DEN/SJMC/19/108	Male	24.3	3	151	103	0	DF	Secondary	24.96	Positive	DF	DF	R	1	85.8	98.6	9.68	93.9	4.08	40.2	55.1	28.7	97.7	0.099	0.062	0	0.168	0	0	0.016	0	0	0	0.016	0	0	0.00796	0	0.081	0.044	0	0.128	0.12	0	0	0.72	0.01662	0	0
DEN/SJMC/19/109	Male	30	4	314	160	0	DF	Secondary	0.05	Negative	DF	R	na	1	93.1	100	17.4	98	2.31	23.7	73.4	22.9	98.5	0.19	0.162	0.071	0.062	0	0.051	0.00198	0.046	0	0.02	0.000992	0	0	0.000992	0	0.08	0.057	0.000992	0.058	0.11	0.027	0.013	0	0.00307	0	0
DEN/SJMC/19/110	Male	24	6	83	82	1	DFWS	Secondary	0.08	Negative	DFWS	DF	R	2	97.4	99.9	4.76	95.5	4.81	24.5	69.9	12.9	96.8	0	0	0.00576	0.135	0	0.00717	0	0	0	0	0.00358	0	0	0	0	0	0	0.00717	0.125	0	0	0	1.94	0	0	0
DEN/SJMC/19/111	Male	27.9	4	143	85	0	DF	Secondary	26.451	Positive	DF	R	na	1	94.9	100	8.43	96.2	2.68	22.5	74.5	40.5	66.3	0.179	0.157	0.02983	0.073	0	0.01892	0.00171	0.05392	0	0.01092	0	0	0	0	0	0.098	0.086	0	0.076	0	0	0	1.03	0	0	0
DEN/SJMC/19/112	Male	27.6	2	59	92	0	DF	Secondary	0.07	Negative	DF	R	na	1	93.9	99.4	7.7	96.7	2.08	14.1	83.5	14.3	94.3	0.308	0.36	0.17801	0.084	0	0.11801	0.00444	0.02002	0.000889	0.051	0.00356	0	0.00533	0.00423	0	0.10404	0.208	0.00533	0.072	0	0.27	0	0	0.011	0	0.011
DEN/SJMC/19/113	Male	30.3	4	223	76	0	DF	Secondary	0.09	Negative	DF	DF	R	1	94.5	100	11.2	96.4	1.5	14.4	83.7	39.2	95.3	0.185	0.125	0.114	0.05	0	0.04697	0	0.011	0	0.064	0	0	0.0019	0.0019	0	0.061	0.059	0.00381	0.049	0	0.03	0	3.09	0.011	0	0
DEN/SJMC/19/114	Male	29.3	5	73	41	1	DFWS	Primary	27.895	Positive	DFWS	DF	R	2	95.8	99.8	7.76	92.7	2.79	18	76.9	17.2	97.6	0.0332	0.054	0.039	0.22265	0.00216	0	0.00433	0	0.00216	0.01465	0.00216	0.00216	0	0.00649	0	0.00866	0.04	0.019	0.20265	0	0	0	2.19	0.00926	0	0
DEN/SJMC/19/115	Male	24.9	4	93	60	0	DF	Secondary	NA	NA	DF	R	na	1	95.1	100	5.14	91.8	3.39	36.6	58.4	20.7	98.4	0	0.013	0.002	0.28514	0	0.01414	0	0	0.00194	0	0.00194	0	0.00194	0.00388	0	0	0.002	0.00484	0.27514	0	0	0	0.73	0	0	0
DEN/SJMC/19/116	Male	31	2	87	76	0	DFWS	Primary	5.349	Positive	DFWS	DF	R	2	93.4	100	4.8	97	3.19	31.5	64.7	67.7	99.4	0	0.021	0	0.15	0	0	0	0	0	0	0	0	0	0.00471	0	0	0.02	0.00761	0.146	0	0	0	0.88	0	0	0
DEN/SJMC/19/117	Male	25.1	7	688	321	0	DFWS	Secondary	NA	NA	DF	DFWS	DF	4	93.3	100	5.58	94.6	11.1	21.1	67	40.7	91.7	0.007	0.031	0.022	0.106	0	0	0.00402	0	0.00402	0	0	0	0	0.00402	0	0.00805	0.027	0.024	0.096	0	0	0	3.35	0	0	0
DEN/SJMC/19/118	Female	30.5	2	22	11	1	DFWS	Primary	5.741	Positive	DFWS	R	na	2	91.6	100	5.59	93	6.58	37.8	54.9	74.9	99.7	0.087	0.027	0.179	0.256	0	0	0.011	0	0	0.08184	0	0	0	0	0	0.012	0.031	0.11	0.246	0	0	0	0.83	0	0	0
DEN/SJMC/19/119	Male	48	3	93	49	0	DFWS	Primary	29.388	Positive	DF	DFWS	R	4	91.6	100	7.11	95	6.6	19.7	73.2	41.2	93.4	0	0.038	0.00294	0.075	0	0	0	0	0	0	0	0	0	0.01313	0	0	0.029	0.00681	0.069	0	0	0	0.57	0.025	0	0
DEN/SJMC/19/120	Male	23.3	4	64	38	0	DFWS	Primary	5.64	Positive	DFWS	DF	R	2	93.9	100	8.98	95	10.9	25.4	62	31.9	94.6	0.074	0.022	0.017	0.303	0	0.00275	0	0.00275	0	0.0055	0	0	0	0.014	0	0.064	0.003	0.00825	0.283	0	0	0	0.85	0	0	0
DEN/SJMC/19/121	Male	30.6	5	172	116	0	DF	Secondary	0.269	Negative	DF	R	na	1	93.2	99.4	7.95	97.8	7.56	8.84	73.6	20.4	99.1	0	0	0	0.054	0	0	0	0	0	0	0.00105	0	0	0	0	0	0	0.00843	0.053	0	0	0	0	0	0	0
DEN/SJMC/19/122	Female	70.2	1	21	16	0	DF	Primary	30.829	Positive	DF	DF	R	1	92.9	100	10.8	94.4	8.2	47.7	43.5	53.6	99.1	0.01218	0.039	0.018	0.322	0	0	0	0	0.00696	0.00118	0.00348	0	0	0.00696	0	0	0.032	0.00959	0.302	0.163	0.009	0.144	0.98	0.0153	0.00583	0
DEN/SJMC/19/123	Male	27	8	137	62	3	SD	Secondary	0.05	Negative	SD	DF	R	3	92.5	99.9	7.05	84.6	3.03	21.5	73.8	23.1	95.1	0.005	0.01844	0.019	0.249	0	0	0	0.00326	0.00651	0	0	0	0	0.005	0	0.00046	0.01146	0.016	0.24244	0	0.034	0	3.33	0	0	0
DEN/SJMC/19/124	Male	25	4	53	43	0	DF	Secondary	0.043	Negative	DF	R	na	1	81.3	97.8	3.64	76.8	4.36	30.3	62.8	29.7	80.8	0.003	0.01727	0	0.083	0	0	0	0	0	0	0	0	0	0.023	0	0.006	0	0	0.053	0.19	0.23	0.077	2.27	0	0.016	0
DEN/SJMC/19/125	Male	25.2	3	51	27	1	DFWS	Primary	32.325	Positive	DFWS	R	na	2	93.9	99.6	5.44	83.4	11.8	17.2	62.3	7.67	97.2	0	0.07	0.033	1.2711	0	0	0	0	0.00734	0	0.022	0	0	0.00734	0	0	0.063	0.029	1.2311	2.08	0.89	1.34	6.61	0.53	0.062	0.027
DEN/SJMC/19/126	Male	33.5	5	87	55	0	DFWS	Primary	5.656	Positive	DFWS	R	na	2	95.1	99.9	9.08	94.9	2.23	17.1	79.7	14.9	97.3	0.02	0.033	0.61	0.13666	0	0	0	0	0	0	0	0	0.00335	0.0067	0	0.024	0.023	0.61332	0.12666	0	0	0	0.86	0	0	0
DEN/SJMC/19/129	Male	48.1	4	39	31	0	DF	Primary	0.079	Negative	DF	R	na	1	94.3	99.8	8.49	96.4	3.18	20.1	76.2	12.1	70.1	0.04151	0.051	3.77651	0.24	0	0	0.00377	0	0.00377	0.015	0	0	0.00377	0.011	0.019	0.01951	0.032	3.73651	0.2	0.48	0.23	1.14	8	0	0.185	0
DEN/SJMC/19/130	Male	27.4	6	66	69	0	DF	Primary	1.008	Equivocal	DF	R	na	1	92.5	99.4	3.66	93.5	4.58	15.1	79.8	36.4	79	0.0311	0.061	2.2911	0.327	0	0	0	0	0	0.01255	0	0	0	0.02	0	0.01855	0.041	2.27555	0.307	0.25	0	1.1	2.08	0.07	0.15	0
DEN/SJMC/19/131	Female	22.5	3	31	16	0	DF	Primary	35.261	Positive	DF	R	na	1	85.3	100	12.3	96	5.31	49.5	44.8	35.9	98	0.027	0.101	2.924	0.253	0.011	0	0	0.00547	0	0.001	0	0	0.016	0	0	0.009	0.071	2.89	0.243	0.27	0.15	0.685	0.65	0.028	0.07	0.00495
DEN/SJMC/19/133	Male	25.9	5	94	47	1	DFWS	Secondary	0.035	Negative	DFWS	R	na	2	93	100	5.37	97.9	1.31	6.14	91.3	56.6	99.5	0.00957	0.01185	0.005	0.175	0	0	0.00143	0	0	0.00115	0	0	0	0	0	0.00861	0.01428	0.00742	0.175	0.031	0.13	0.049	2.62	0.021	0	0
DEN/SJMC/19/134	Male	21.2	3	168	40	0	DFWS	Primary	36.697	Positive	DFWS	R	na	2	94.5	100	5.63	82.9	2.4	16.6	80	26.7	97	0.037	0.024	0.021	0.387	0	0	0	0	0	0.006	0.00338	0	0	0.00677	0	0.02841	0.019	0.017	0.377	0.54	0.4	0.265	7.96	0.033	0.13	0
DEN/SJMC/19/135	Male	21.5	4	34	26	0	DFWS	Primary	1.191	Positive	DFWS	DF	R	2	94.5	100	2.01	91.9	3.82	4.08	91.4	56.3	99.2	0	0.018	0.04761	0.41641	0	0	0	0	0	0	0	0.00292	0	0.00292	0	0	0.012	0.0482	0.41641	0.39	0.05	0.29	16.25	0	0.151	0
DEN/SJMC/19/136	Male	25.9	5	895.5	243.9	3	SD	Primary	0.147	Negative	SD	DFWS	R	3	94.1	100	6.76	90	5.2	19.1	75.2	51.7	99.5	0.031	0	0.0135	0.518	0	0	0	0	0	0	0.00806	0	0	0.00537	0	0.034	0.005	0.016	0.511	0.24	0.04	0.153	6.21	0.009	0.011	0.032
DEN/SJMC/19/137	Male	21.6	3	NA	NA	0	DF	Primary	38.198	Positive	DF	R	na	1	94.4	100	6.34	94.2	3.13	8.89	76.7	39.8	96.4	0.009	0.011	0.0263	0.182	0.00157	0	0.00314	0	0	0	0	0	0	0.00415	0.00157	0.00559	0.002	0.024	0.176	0.37	0.18	1.64	8.7	0.14	0.11	0
DEN/SJMC/19/138	Male	26.5	10	92	95	0	DFWS	Secondary	5.166	Positive	DFWS	R	na	2	93.4	100	3.74	92.8	4.11	21	73.7	47.4	99.3	0.009	0	0	0.603	0	0	0	0	0.00568	0	0	0	0	0.00568	0	0.023	0	0	0.593	0.33	0	0.09	4.29	0	0.1	0
DEN/SJMC/19/139	Male	23.5	4	135	32	0	DF	Primary	0.043	Negative	DF	R	na	1	94.2	100	4.74	90.1	4.7	15.9	77.7	28	99.6	0.07356	0.013	0.04456	0.284	0	0	0	0.00285	0	0.02778	0	0	0	0	0	0.04278	0.01335	0.01678	0.291	0	0	0.037	0.93	0	0.023	0
DEN/SJMC/19/140	Female	36	10	13	8	0	DF	Primary	0.035	Negative	DF	DF	R	1	90.3	100	1.81	91.3	3.59	3.81	90.8	86.6	98.6	0.001	0	0	0.20335	0	0	0	0	0	0	0	0	0	0	0	0.008	0	0	0.20335	0	0	0.17	15.12	0	0.34	0
DEN/SJMC/19/141	Female	26.6	1	15	8	0	DF	Primary	0.056	Negative	DF	DF	R	1	87.1	100	3.78	94.2	5.8	39.7	54.4	91.3	99.6	0	0.031	0	0.383	0	0	0	0	0	0	0	0	0	0.00913	0	0	0.022	0	0.373	0.036	0	0	2.71	0.00435	0	0.013
DEN/SJMC/19/143	Female	35.6	4	137	123	0	DF	Primary	41.135	Positive	DF	R	na	1	94.9	99.8	2.63	91.7	4.32	25.8	69.8	40.7	98.3	0	0	0	0.051	0	0	0	0	0	0	0	0	0	0	0	0	0	0	0.054	0.05	0	0	2.27	0	0	0.016
DEN/SJMC/19/144	Male	18.3	3	146	60	0	DF	Secondary	0.157	Negative	DF	R	na	1	93.8	99.9	3.69	87.6	3.29	22	74.2	20.3	98.8	0	0.016	0	0.105	0	0	0	0	0	0	0	0	0	0	0	0	0.016	0	0.105	0.04	0.06	0.004	2.12	0.015	0	0
DEN/SJMC/19/145	Male	27.4	5	58	53	0	DFWS	Secondary	0.038	Negative	DFWS	R	na	2	90.8	99.9	4.81	91.1	5.93	10.4	81.7	36.4	99.9	0.054	0	0	0.12461	0	0	0	0	0	0.018	0.00164	0	0	0	0	0.048	0	0	0.12461	0.4	0.05	0.012	2.22	0	0.034	0.013
DEN/SJMC/19/146	Male	27.1	2	119	151	0	DFWS	Secondary	42.566	Positive	DFWS	DFWS	R	2	94.7	99.9	2.71	90.7	14.6	24.9	57.6	68.8	99.9	0	0	0	1.592	0	0	0	0	0	0.001	0	0	0	0	0	0	0	0.00202	1.592	0.66	0	0.23	6.59	0.004	0	0
DEN/SJMC/19/147	Male	25.9	5	66	36	0	DFWS	Secondary	0.037	Negative	DFWS	R	na	2	92	99.9	5.66	66.7	4.95	21.1	71.9	25.8	99.9	0.001	0	0	0.126	0	0	0	0	0.00474	0	0	0	0	0.00947	0	0.016	0	0	0.119	0.14	0	0.032	1.69	0.00675	0.011	0
DEN/SJMC/19/148	Male	40.3	5	19	16	0	DF	Primary	0.044	Negative	DF	R	na	1	91.9	100	2.58	89.6	7.63	13.7	77.1	39.4	99.6	0.32	0.25	0.32	0.362	0	0.124	0	0	0	0.19	0	0	0	0.011	0	0.011	0.14	0.00371	0.352	1.54	0.74	0.26	8.23	0.028	0.11	0
DEN/SJMC/19/149	Male	41.6	4	76	60	0	DF	Secondary	0.056	Negative	DF	DF	R	1	85.8	99.6	7.75	93.2	2.48	33.9	63.4	30.2	94.3	0	0	0.329	0.159	0	0	0.00242	0	0	0	0.00242	0	0	0.00242	0	0	0	0.34	0.149	0	0	0	0.14	0	0	0
DEN/SJMC/19/150	Male	30	5	68	39	3	SD	Primary	1.103	Positive	SD	DFWS	R	3	87.6	99.8	5.86	91.6	1.72	28.9	69	36.1	92.7	0.046	0.023	0.623	0.29141	0	0	0	0	0.00287	0	0	0	0	0.014	0	0.046	0.009	0.62714	0.27141	0	0	0.165	1.19	0	0	0
DEN/SJMC/19/151	Male	18.7	4	120	59	0	DF	Primary	4.953	Positive	DF	DF	R	1	94.2	100	8.62	97.4	1.08	26	70.7	55.7	99.6	0.03386	0	0.33743	0.11	0	0	0.00138	0	0	0.0069	0.00276	0	0	0.00414	0	0.02543	0	0.33	0.1	0	0	0.008	0	0	0	0.00375
DEN/SJMC/19/152	Male	26.2	4	82	71	0	DFWS	Secondary	9.589	Positive	DFWS	DF	R	2	88.1	97.8	4	84.6	6.48	15.9	75.4	60.4	99.2	0	0	0.1	0.233	0	0	0	0	0	0	0	0	0	0.017	0	0	0.004	0.563	0.212	0	0	0	0.65	0	0	0
DEN/SJMC/19/153	Female	40.1	5	96	136	0	DF	Secondary	0.071	Negative	DF	R	na	1	94.5	100	4.12	92.2	1.17	8.43	89.3	74.8	99.7	0.033	0.013	0.07261	0.908	0	0	0	0	0	0	0.00441	0	0	0	0	0.029	0.013	0.07261	0.898	0	0.045	0	8.58	0.023	0	0
DEN/SJMC/19/154	Male	35.3	7	162	110	0	DFWS	Secondary	0.088	Negative	DFWS	DF	R	2	91.8	100	8.52	92.9	5.87	19.6	73.9	60.6	96.7	0.058	0.02202	0.168	1.17	0	0.00522	0	0	0	0	0.01	0	0.00522	0.01	0	0.046	0.00102	0.167	1.15	0.21	0	0.23	8.73	0.002	0.069	0
DEN/SJMC/19/156	Male	30	4	103	119	0	DF	Primary	0.059	Negative	DF	R	na	1	93.2	99.9	3.89	94.1	4.81	12.1	82.5	45.2	99.2	0.011	0	0.02029	0.19029	0	0	0	0	0	0.00329	0	0	0	0.00669	0	0.00729	0	0.017	0.18029	0.403	1.038	0.995	3.58	0.023	0.133	0
DEN/SJMC/19/157	Male	29.6	3	269	174	0	DFWS	Secondary	9.945	Positive	DFWS	R	na	2	92.8	99.8	2.74	87.9	6.95	40.4	52.4	75.6	98.8	0	0	0.049	2.958	0	0	0	0	0	0	0	0	0	0.015	0	0.006	0	0.051	2.949	0.098	0.108	0.065	7.53	0.011	0.066	0
DEN/SJMC/19/158	Male	22.7	4	39	29	0	DF	Primary	10.979	Positive	DF	R	na	1	93.6	98.4	5.16	90.4	3.04	33.9	62.9	42.7	99.4	0.03199	0.008	0.09199	0.45699	0	0	0	0	0	0	0	0.00502	0	0.00502	0	0.035	0.001	0.08699	0.44699	0.061	0.112	0.026	6.63	0.028	0.024	0
DEN/SJMC/19/159	Male	22	4	259	108	0	DFWS	Primary	0.051	Negative	DFWS	R	na	2	94	99.8	7.55	94.9	1.92	15.7	81.9	36.3	77.6	0.012	0	0.003	0.08	0	0	0	0	0	0.00471	0.0048	0	0	0	0	0.003	0	0	0.08	0.022	0	0.037	0	0	0	0
DEN/SJMC/19/160	Male	19.2	3	78	37	0	DFWS	Primary	0.493	Negative	DFWS	R	na	2	93.8	99.9	5.92	94.5	2.97	18.2	78.1	22.9	95.3	0.04917	0.017	0.019	0.335	0	0	0.00276	0	0	0.019	0.00276	0	0	0.0027	0	0.02517	0.01052	0	0.328	0.082	0.08	0.093	3.97	0.012	0.023	0
DEN/SJMC/19/161	Male	21.8	4	167	72	1	DFWS	Primary	2.098	Positive	DFWS	DFWS	R	2	90.6	100	8.75	94.9	1.44	20	77	44	99.8	0.0382	0	0.12613	0.111	0	0	0	0	0	0.00613	0	0	0	0.00175	0	0.03107	0	0.12	0.101	0.034	0.098	0.076	0.39	0.00673	0.02599	0
DEN/SJMC/19/162	Male	21.2	8	506	180	1	DFWS	Primary	0.991	Equivocal	DFWS	R	na	2	87.2	99.8	3.64	92	6.3	5.52	70.5	62.7	99.5	0.033	0.021	0.29	0.28	0	0	0	0	0.00814	0.00814	0	0	0	0	0	0.016	0.021	0.28	0.27	0	0.61	1.16	1.73	0	0.42	0
DEN/SJMC/19/163	Male	35.3	5	137	88	1	DFWS	Secondary	12.482	Positive	DFWS	R	na	2	87.8	99.6	7.19	89.7	3.71	25.7	69.2	43.5	99.6	0.017	0.001	0.1461	0.1661	0	0	0	0	0	0	0	0	0	0.00719	0	0.0251	0	0.15	0.1661	0.162	0.271	0.231	0.98	0.00967	0.13	0
DEN/SJMC/19/164	Male	19.5	4	NA	NA	0	DF	Primary	6.985	Positive	DF	R	na	1	86.1	99.9	6.05	93.1	4.04	18.4	77.4	60	99.5	0.025	0.052	0.25	0.208	0	0	0	0	0	0.012	0	0	0	0.00414	0	0.012	0.048	0.24	0.208	0.074	0.151	0.3	1.18	0.017	0.004	0
DEN/SJMC/19/165	Female	42	4	209	84	0	DF	Secondary	0.063	Negative	DF	DF	R	1	88.2	97.6	4.66	92.1	5.91	19.6	73.9	37.9	99.7	0.018	0.053	0.12	0.17	0	0	0	0	0	0	0	0	0	0.00352	0	0.022	0.05	0.12	0.17	0	0.02	0	0.54	0	0.013	0
DEN/SJMC/19/166	Male	17.9	1	42	27	0	DF	Primary	9.63	Positive	DF	R	na	1	92.9	99.9	10	91.7	3.96	32.4	63.1	40.1	99.7	0.006	0	0.05774	0.72	0	0	0	0	0	0	0	0	0	0.00702	0	0.01491	0	0.067	0.72	0	0	0	3.09	0.004	0	0
DEN/SJMC/19/167	Male	20.9	5	NA	NA	0	DF	Secondary	0.051	Negative	DF	R	na	1	93.1	99.9	4.9	86.3	3.55	15.4	78.6	30.6	99	0	0	0	0.54	0	0	0.00272	0	0	0	0	0	0	0.019	0	0.044	0	0.06976	0.52	0.37	0.28	0.53	3.3	0.014	0.22	0
DEN/SJMC/19/169	Male	21.2	4	40	40	0	DFWS	Primary	0.3	Negative	DFWS	R	na	2	90.7	99.9	5.22	90.8	2.4	22.5	74.7	47.7	99	0	0	0.007	0.10474	0	0	0	0	0	0	0	0	0	0	0	0	0	0.03	0.10474	0.054	0.13	0	0.41	0	0.065	0
DEN/SJMC/19/170	Female	26.4	2	138	56	0	DF	Secondary	0.083	Negative	DF	R	na	1	90.7	99.8	2.88	80.7	5.56	21.8	72.1	29.8	89.6	0.09	0.05	0.02	0.183	0	0	0	0.052	0	0.012	0	0	0	0.024	0	0.036	0	0.024	0.153	0.16	0.11	0	0.58	0	0	0.04
DEN/SJMC/19/171	Male	40.5	5	113	97	0	DF	Primary	9.015	Positive	DF	DF	R	1	93.6	99.5	12.4	93.6	2.82	17	78.6	24	98.8	0.031	0.031	0.087	0.18	0	0	0	0	0	0.008	0	0	0	0.00674	0	0.025	0.026	0.08045	0.17	0	0	0	1.34	0	0	0
DEN/SJMC/19/172	Male	29.2	4	91	47	0	DF	Secondary	0.112	Negative	DF	R	na	1	94.1	99.9	5.26	93.8	2.18	31.9	65.4	43.8	98.3	0.0734	0.262	0.1904	0.2376	0	0.0162	0	0.00346	0	0.0286	0	0	0.01	0.00346	0	0.0256	0.227	0.1376	0.2276	0.027	0	0	2.03	0	0	0
DEN/SJMC/19/173	Male	20.8	4	242	163	0	DF	Primary	0.051	Negative	DF	R	na	1	92.8	99.9	4.2	91.9	1.93	10.1	86.3	42.4	98.1	0	0.03	0.07	0.30571	0	0	0	0	0	0	0	0	0.00778	0.00902	0	0.01356	0.016	0.07242	0.29571	0.09	0.02	0.05	5.6	0	0.06	0
DEN/SJMC/19/174	Male	29.7	4	25	13	0	DF	Secondary	9.45	Positive	DF	DF	R	1	95	100	10.4	92	3.99	24.8	70.7	40.9	93.8	0.012	0.025	0.025	0.25	0	0	0	0	0	0.00409	0	0	0	0.00409	0.00205	0.00818	0.021	0.018	0.25	0.08	0.032	0.13	2.23	0.01645	0	0
DEN/SJMC/19/175	Male	18.2	3	170	67	0	DF	Secondary	0.051	Negative	DF	R	na	1	94.6	99.9	8.53	93.4	1.2	16.9	79.5	27.7	67.7	0.00961	0.032	0.08578	0.51303	0	0	0	0	0	0.0032	0	0	0.0016	0.00801	0	0.00641	0.022	0.08178	0.50303	0	0.034	0.03	4.23	0	0.01423	0
DEN/SJMC/19/176	Male	28	7	216	136	0	DFWS	Primary	9.608	Positive	DFWS	DF	R	2	94	99.7	4.24	89.7	3.56	19.1	74.8	48.5	77.8	0.00889	0.044	0.08895	0.516	0	0	0	0	0	0	0	0	0	0	0	0.00889	0.044	0.08895	0.516	0	0.24	0	4.49	0.125	0.04	0
DEN/SJMC/19/178	Male	21.3	5	107	38	0	DF	Primary	9.445	Positive	DF	R	na	1	94.3	99.8	7.95	94	1.05	21.8	76.8	28	70.9	0.01934	0.03303	0.01934	0.229	0	0	0	0.00239	0	0	0	0	0	0.00479	0	0.017	0.02603	0.019	0.219	0.021	0.06	0.005	2.45	0	0.004	0.00844
DEN/SJMC/19/179	Male	29.9	3	138	117	0	DFWS	Secondary	9.459	Positive	DF	DFWS	R	4	90.7	97.9	6.62	96	3.32	25.8	69.8	41.2	99.1	0.00424	0.027	0	0.359	0	0	0	0	0	0	0	0	0	0.01	0	0.00781	0.017	0.003	0.349	0.029	0.04	0	0.95	0	0.014	0
DEN/SJMC/19/180	Male	19.4	4	17	14	0	DF	Primary	2.417	Positive	DF	R	na	1	93.7	100	5.51	97.7	3.73	8.86	86.2	63.2	98.6	0	0.01417	0.01417	0.181	0	0	0	0	0	0.00194	0	0	0	0.00583	0	0	0.00917	0.01217	0.181	0.019	0	0	0.79	0.019	0	0
DEN/SJMC/19/181	Male	26.7	3	124	84	0	DFWS	Secondary	2.169	Positive	DFWS	DF	R	2	93.3	98.2	8.97	87.4	1.8	16.6	81.3	37	96.9	0	0	0	0.85	0	0	0	0	0	0	0	0	0	0.00608	0.00152	0	0	0	0.84	0.053	0.066	0.029	4.61	0.022	0	0
DEN/SJMC/19/182	Male	21	3	241	129	0	DFWS	Secondary	0.203	Negative	DFWS	DFWS	R	2	92.5	99.2	5.98	84.4	1.24	21.5	76	32.1	99.2	0	0	0	0.157	0	0	0	0	0	0	0.00132	0	0	0.00528	0	0.00061	0	0	0.157	0.09	0.02	0.055	0.24	0.00466	0.021	0
DEN/SJMC/19/183	Male	19.8	5	85	52	0	DF	Secondary	10.713	Positive	DF	DF	R	1	94.3	99.7	6.17	80.2	1.95	23.2	73.5	49.2	94.7	0.02967	0.029	0	0.47567	0	0	0.00425	0	0	0	0.0085	0	0	0.00425	0	0.017	0.02	0	0.46567	0.16	0.71	0.28	1.25	0.012	0.11	0
DEN/SJMC/19/184	Male	36.4	4	169	138	1	DFWS	Primary	8.515	Positive	DFWS	R	na	2	95.6	99.9	2.19	47.6	7.72	14.8	52.4	16.8	24.3	0.042	0.125	0.24179	1.574	0	0	0	0	0.021	0.021	0	0	0.021	0.13	0.042	0	0	0.14179	1.384	0	0.38	0.33	5.52	0.302	0	0.15
DEN/SJMC/19/185	Male	35.2	5	690	304	0	DF	Primary	0.159	Negative	DF	R	na	1	93.4	99.7	10.7	93.4	1.37	11.5	80.7	40.4	98.5	0.03523	0.01849	0.08296	0.273	0	0	0	0	0.00387	0.01874	0	0	0	0.003765	0.002475	0.01249	0.014245	0.05798	0.265	0.02	0	0.09	0.83	0.045	0	0
DEN/SJMC/19/186	Male	29.6	4	165	70	0	DFWS	Primary	9.474	Positive	DFWS	DF	R	2	94.9	99.7	6.59	70.8	4.98	14.5	76.1	42.2	96.6	0.0146	0.06	0.174	0.433	0	0.01107	0	0	0	0	0	0.00069	0.03	0.01653	0	0.00633	0.009	0.136	0.41	0.49	1.11	0.32	2.7	0.007	0.118	0.02
DEN/SJMC/19/187	Male	35	5	634	315	0	DFWS	Secondary	0.063	Negative	DF	DFWS	R	4	94.2	99.9	9.67	61	3.4	14.4	81.5	30.1	86.1	0.027	0.08	0.11	0.336	0	0.009	0.0034	0	0	0.01043	0	0	0.042	0.015	0	0.0051	0.01	0.053	0.316	0.49	0.53	0.58	1.6	0.03951	0.144	0
DEN/SJMC/19/188	Male	30.7	4	46	69	1	DFWS	Secondary	1.662	Positive	DFWS	DF	R	2	90.6	99.6	11.2	66.8	5.52	22.2	71.8	53.2	94.4	0.056	0.53	0.611	0.244	0	0.027	0	0	0	0.027	0	0	0.241	0.00806	0	0.00226	0.252	0.31	0.237	0.91	1.59	0.53	1.14	0.018	0.204	0.015
DEN/SJMC/19/189	Male	44	4	76	39	3	SD	Secondary	0.054	Negative	SD	DFWS	DF	3	94.1	99.9	8.62	82.6	3.39	17.7	77.9	56.3	78	0	0	0	0.58	0.00334	0	0	0	0	0.00324	0.00167	0.00334	0	0.027	0.00501	0.00656	0	0	0.54	0.113	0	0.073	2.95	0	0.014	0.029
DEN/SJMC/19/190	Male	28.3	4	120	125	1	DFWS	Primary	0.1	Negative	DFWS	DF	R	2	94.9	99.9	6.67	88.3	2.41	25.6	71.4	28.2	88.1	0	0	0	0.63121	0	0	0.00234	0	0	0	0.00234	0	0	0.026	0.00408	0.00467	0	0	0.59707	0	0	0.01	2.51	0.026	0	0.03048
DEN/SJMC/19/191	Male	26.6	6	73	54	1	DFWS	Secondary	0.073	Negative	DFWS	R	na	2	92.5	99.7	5.97	89.8	2.06	19.7	69.6	47.3	93.6	0.00121	0.003	0.048	0.303	0	0	0	0	0	0.00109	0	0	0	0.00437	0	0.00546	0.00982	0.052	0.303	0.21	0	0.1	0.73	0.031	0	0.00773
DEN/SJMC/19/192	Female	35	3	155	52	0	DFWS	Primary	0.105	Negative	DFWS	DF	R	2	94.4	100	10.9	93.7	3.06	17.6	77.8	27.3	79.4	0.00149	0.036	0.055	0.48662	0	0	0	0	0	0	0	0	0	0.00746	0.00149	0.00149	0.028	0.053	0.47662	0	0	0.07	2.39	0.019	0	0
DEN/SJMC/19/193	Male	21.3	4	130	99	0	DFWS	Secondary	0.073	Negative	DFWS	DF	R	2	94	99.9	6.71	54.2	14.5	28.1	57	49.6	57.5	0	0	0	0.226	0	0	0	0	0	0	0.00805	0	0	0.00805	0	0.016	0	0.016	0.221	0.27	0.34	0.23	2.52	0.005	0.092	0.038
DEN/SJMC/19/194	Male	24.3	5	117	83	3	SD	Secondary	7.293	Positive	SD	DF	R	3	92.1	99.9	4	92.4	3.65	18.9	76.7	45.6	98	0.333	0.151	0.284	0.219	0	0.08342	0	0	0	0.15	0	0	0.00405	0.00219	0	0.1	0.059	0.049	0.2107	0.51	0.44	0.29	0.39	0.014	0.15	0
DEN/SJMC/19/195	Male	28.8	5	75	36	0	DFWS	Secondary	9.945	Positive	DFWS	DF	R	2	88.7	100	6.22	80	0.78	15.2	83.3	22.9	42.3	0	0	0.05	0.167	0	0	0	0	0	0	0	0	0	0.00214	0	0	0	0.07989	0.162	0.45	0	0.31	0.54	0	0.11	0.01
DEN/SJMC/19/196	Female	18.9	7	354	235	0	DF	Primary	9.564	Positive	DF	DF	R	1	90.8	99.1	3.71	85	1.25	11.4	86.5	63.8	80	0.11	0.17	0.24	0.16691	0	0.079	0.00819	0.00982	0	0.01	0	0	0.01291	0.00819	0	0.006	0.05	0.14	0.15691	1.16	0.48	0.47	2.94	0.226	0.1	0
DEN/SJMC/19/197	Male	27	2	102	82	0	DFWS	Secondary	0.066	Negative	DFWS	R	na	2	93.6	99.2	8.7	97.8	4.83	28.8	66	59.5	93.7	0.00368	0.003	0.03694	0.14621	0	0	0.00127	0	0	0.00384	0	0	0.00127	0.00255	0	0.00256	0.001	0.036	0.14621	0.07	0.033	0.049	0.86	0.018	0.012	0
DEN/SJMC/19/199	Female	29.6	4	105	33	3	SD	Secondary	0.056	Negative	SD	DF	R	3	92	99.9	6.48	93.2	1.69	31.9	64.9	60.5	97.9	0.011	0.01	0.018	0.4317	0	0	0	0.00559	0	0	0	0	0	0.00559	0	0.011	0.003	0.02385	0.4317	0.61	0.04	0.42	4.58	0.04761	0.03561	0
DEN/SJMC/19/200	Male	31.3	5	122	160	0	DF	Secondary	0.061	Negative	DF	R	na	1	95.1	99.9	5.3	94.5	2.74	15.3	81.5	60	97.4	0	0.00516	0.02047	0.14	0	0.00129	0	0	0	0	0	0	0.00129	0.00129	0	0.00387	0.00129	0.023	0.14	0	0.23	0.01	0.52	0.021	0	0.008
DEN/SJMC/19/201	Male	20.3	2	164	156	0	DF	Secondary	0.068	Negative	DF	R	na	1	92.7	98.5	4.23	90.2	5.48	26.8	64.4	32.7	98.2	0.01706	0.02853	0.07912	0.12	0.00339	0	0	0	0	0.01	0	0.0053	0	0.01	0	0.00383	0.01	0.05959	0.10119	0.222	0	0.251	2.9	0.033	0	0
DEN/SJMC/19/202	Male	39	5	69	52	1	DFWS	Secondary	0.105	Negative	DFWS	R	na	2	95.2	99.8	5.36	93.7	7.61	30.6	60	34.5	98.9	0.02586	0	0.016	0.28086	0.00393	0	0	0.00393	0	0.012	0.00393	0	0	0	0.00393	0.00785	0	0.00686	0.26543	0.24	0.24	0.25	2.51	0.035	0.076	0
DEN/SJMC/19/205	Female	36.3	4	277	142	0	DFWS	Primary	9.545	Positive	DFWS	R	na	2	89.9	99.7	4.15	83.9	10.7	35.6	52.8	56.5	98.5	0	0.029	0	0.309	0	0	0	0	0	0	0	0.02	0	0	0	0	0.02	0	0.295	0.07	1.09	0.14	2.6	0.04	0.19	0.03
DEN/SJMC/19/207	Male	30.3	5	65	92	0	DFWS	Primary	9.545	Positive	DFWS	R	na	2	95	100	6.62	97.3	3.08	29.3	67.1	68.7	97.6	0	0.01	0	0.207	0	0	0.00241	0.00096	0	0	0	0	0	0.00963	0	0	0.027	0.00527	0.187	0	0	0	3.803	0.00531	0	0.011
DEN/SJMC/19/208	Female	27.5	4	301	227	0	DF	Secondary	9.581	Positive	DF	R	na	1	95.7	99.5	8.07	94.1	2.78	13.7	82.4	36.5	96.7	0.01977	0.04297	0.022	0.27639	0	0	0	0	0	0.00131	0	0	0	0.00897	0	0.01819	0.03397	0.01997	0.27639	0.02	0.13	0.01	5.84	0	0	0.027
DEN/SJMC/19/209	Female	49.4	7	235	131	0	DF	Secondary	0.639	Negative	DF	R	na	1	94.4	99.4	8.58	94.1	4.1	25.6	69.1	35.6	96.1	0.02016	0.04362	0.022	0.20708	0.00104	0.00104	0	0.00104	0	0	0	0.00104	0	0.00938	0	0.01954	0.02962	0.0217	0.19708	0	0.137	0	0.18	0	0.022	0
DEN/SJMC/19/210	Male	56	9	92	118	0	SD	Primary	0.079	Negative	DFWS	SD	R	4	92	99.8	7.58	93.7	3.98	13.7	81.8	51.9	96	0.01437	0.016	0	0.078	0	0	0	0.00584	0	0.00389	0.00195	0	0	0.014	0	0.00531	0.005	0	0.062	0.29	0.38	0.04	1.14	0	0.05	0.012
DEN/SJMC/19/211	Male	38	4	54	50	2	DFWS	Secondary	0.16	Negative	DFWS	R	na	2	92	99.9	4.47	94.4	2.13	30.3	67.3	21.5	96.9	0.027	0.02036	0.00918	0.07982	0	0	0	0	0	0.011	0	0	0	0.00548	0	0.016	0.01436	0	0.07382	0.17	0.12	0.135	0.38	0.024	0	0
DEN/SJMC/19/212	Male	27.2	3	43	26	0	DF	Primary	1.398	Positive	DF	DF	R	1	92.6	98.6	16.7	95.4	4.74	39.3	55.5	19.2	96.4	0	0	0	0.06749	0	0	0	0	0	0	0	0	0	0.00755	0	0	0	2e-05	0.06049	0	0	0.002	0.504	0	0	0
DEN/SJMC/19/213	Male	21.4	7	167	98	0	DFWS	Secondary	0.3	Negative	DFWS	DF	R	2	94.7	99	6.82	93.2	2.42	30.5	66	20.3	98.1	0	0	0	0.078	0	0	0	0	0	0	0	0	0	0	0	0	0	0.00517	0.078	0	0	0	0.04	0	0	0
DEN/SJMC/19/214	Male	36	7	104	57	1	DFWS	Primary	0.023	Negative	DFWS	R	na	2	91.3	98.5	7.55	95	3.92	17.4	77.4	30.6	97.7	0.02	0	0.009	0.12775	0	0	0	0	0	0.021	0	0	0	0.01775	0	0.025	0	0.00898	0.11	0.65	0.3	0.17	0.67	0.007	0.05	0
DEN/SJMC/19/216	Male	34.2	4	337	388	0	DF	Secondary	1.214	Positive	DF	R	na	1	94.6	99.9	8.56	92.3	5.21	25.6	67.6	23.8	97.4	0.4	0.44	0.69	0.33183	0.00137	0.204	0	0.024	0	0.115	0	0	0.02337	0.0061	0.00275	0.056	0.18	0.35673	0.32673	0.12	1.37	0.16	1.12	0	0.048	0.00363
DEN/SJMC/19/217	Female	42.7	7	64	45	0	DFWS	Secondary	0.041	Negative	DFWS	R	na	2	93	99.9	3.26	81.1	6.57	18	74.7	42.6	89.2	0.146	0.32	1.07	0.70572	0.011	0.094	0	0	0	0.03	0	0.00376	0.104	0.00753	0.00325	0.01472	0.094	0.816	0.68	0.61	2.15	0.33	0.97	0.031	0.114	0.007
DEN/SJMC/19/218	Male	56	7	79	31	1	DFWS	Secondary	0.022	Negative	DFWS	R	na	2	93.3	99.5	10.9	92.3	2.1	13.3	83.9	36.2	94.7	0.425	0.338	0.421	0.167	0	0.18461	0	0.01196	0	0.137	0	0	0.00179	0.00223	0	0.098	0.139	0.097	0.158	0.92	1.86	0.04	2.28	0.02	0	0.021
DEN/SJMC/19/219	Female	21.1	5	990	281	0	DFWS	Primary	5.561	Positive	DFWS	DF	R	2	92.8	100	5.93	72.9	6.18	18.6	74.5	78.2	96.6	0	0	0	0.029	0	0	0	0	0	0	0	0	0	0	0	0.00975	0.023	0.05	0.029	0	0	0	0.4	0	0	0
DEN/SJMC/19/221	Female	34.2	5	158	61	0	DFWS	Secondary	5.443	Positive	DFWS	DF	R	2	94.3	99.2	12.5	96.9	2.86	27.1	67.7	55.3	98.8	0.14542	0.16694	0.32083	0.083	0	0.062	0	0	0	0.07118	0	0	0.045	0	0.00121	0.015236	0.060236	0.14542	0.085	0.21	0.28	0.06	0.03	0.038	0	0.01
DEN/SJMC/19/223	Female	23.2	4	429	116	2	DF	Secondary	5.197	Positive	DF	R	na	1	97.3	100	3.33	91.7	5.35	38.7	54.8	64	98.8	0.56	0.19	0.4	0.18	0	0.07	0	0.013	0	0.272	0.011	0	0.011	0.0016	0	0.202	0.096	0.053	0.17	0.6	0.07	0	0.29	0	0	0
DEN/SJMC/19/224	Male	28	5	293	131	0	DF	Secondary	5.146	Positive	DF	R	na	1	94.3	100	9.3	93.1	2.79	30.6	64.6	43	97.6	0	0	0	0.26	0	0	0.00252	0	0	0	0.00252	0	0	0.00035	0	0	0	0.096	0.26	0	0	0	2.01	0	0	0
DEN/SJMC/19/225	Male	35.8	6	106	109	0	DF	Secondary	0.034	Negative	DF	R	na	1	94.2	100	4.75	92	4.32	19.2	75	25	93.9	0.76	1.06	0.652	0.196	0.00398	0.367	0	0.03981	0	0.236	0	0	0.027	0.00994	0	0.11	0.61	0.019	0.178	1.12	2.99	0.102	1.58	0	0.047	0
DEN/SJMC/19/227	Male	55.5	5	39	25	0	DFWS	Primary	1.362	Positive	DFWS	R	na	2	94.8	99.8	6.36	94	4.99	13.5	80.6	56.8	92.2	0.052	0.127	0.309	0.27205	0	0.012	0	0	0.00202	0.027	0	0	0.08235	0.00605	0.00202	0.012	0.03205	0.18205	0.26205	0.46	0.23	0.05	2.1	0.094	0	0
DEN/SJMC/19/229	Female	26.2	5	540	318	0	DFWS	Secondary	0.499	Negative	DFWS	DF	R	2	93.6	99.7	5.58	97.6	1.48	23.3	74.3	26.3	98	0	0	0	0.06	0	0	0.00157	0	0	0	0.00157	0	0	0	0	0	0	0.00313	0.06	0.42	0.04	0.22	0.76	0	0.109	0.00999
DEN/SJMC/19/230	Male	22.4	5	91	90	0	DFWS	Secondary	0.077	Negative	DFWS	R	na	2	94.6	99.9	5.98	98.6	2.49	14.7	82	34.4	98.2	0.054	0.1	0.18	0.082	0	0	0	0	0	0.042	0.00145	0	0.054	0.0029	0	0.012	0.05	0.097	0.076	0.385	0.82	0.25	2.31	0.013	0.081	0.00808
DEN/SJMC/19/231	Male	31.3	4	190	134	0	DFWS	Primary	NA	NA	DFWS	R	na	2	95.7	99.5	8.47	98.1	4.31	32.8	61	47.6	95.6	0	0	0	0.161	0	0	0	0	0	0.003	0.004	0	0	0.008	0	0.005	0	0.006	0.151	0.19	0	0.13	1.14	0.03	0.07	0.00744
DEN/SJMC/19/233	Male	24.8	5	54	34	0	DFWS	Secondary	0.031	Negative	DFWS	R	na	2	95.4	99.8	4.28	97.7	3.37	12.7	82.7	28.3	92.6	0.11349	0.151	0.408	0.20024	0	0.02949	0.00164	0	0	0.077	0.00164	0	0.081	0.00164	0	0.00164	0.033	0.214	0.19024	0.468	0.77	0.295	1.88	0	0.12	0
DEN/SJMC/19/235	Male	23.6	4	131	52	0	DFWS	Secondary	0.041	Negative	DFWS	R	na	2	93.3	99.7	5.02	95.2	3.61	27.7	67	30.7	95.7	0.24	0.15	0.201	0.217	0	0.087	0	0.0025	0.0024	0.099	0.0001	0	0.0097	0	0	0.064	0.05	0.0025	0.215	0.18	0.01	0.02	1.16	0.033	0	0
DEN/SJMC/19/236	Male	32.5	5	140	170	0	DFWS	Primary	0.057	Negative	DFWS	R	na	2	92.7	99.9	4.83	90.4	3.48	20.2	75.9	47.3	95.4	0.16	0.05	0.17	0.242	0	0.062	0.00278	0	0	0.1	0.00278	0	0	0.00329	0	0.01	0	0.00557	0.24	0.22	0.12	0.08	1.69	0.021	0.052	0
DEN/SJMC/19/237	Male	18.8	3	99	65	0	DFWS	Secondary	0.56	Negative	DFWS	DF	R	2	93.5	99.9	4.63	98.2	3.57	4.24	92.1	70.8	98.8	0.082	0.14	0.099	0.184	0	0.064	0	0	0	0.014	0.00119	0	0.00218	0	0	0.00369	0.07	0.01523	0.175	0.07	0.11	0.07	6.24	0	0.027	0
DEN/SJMC/19/238	Female	33.3	5	86	51	0	DF	Secondary	0.067	Negative	DF	R	na	1	94.5	99.5	5.32	87.8	7.21	30.2	62.2	28.8	88.2	0	0.06	0	0.296	0.00663	0.012	0	0.013	0	0	0	0.00663	0.027	0.012	0	0	0	0	0.281	0	0	0	2	0.011	0	0
DEN/SJMC/19/240	Male	25.6	1	155	58	0	DFWS	Secondary	5.092	Positive	DFWS	R	na	2	95.8	99.8	6.84	96	4.78	18.6	76.4	19.2	96.7	0.161	0.06	0.136	0.216	0	0.047	0	0.0013	0	0.07956	0.00125	0	0	0.00379	0	0.03467	0	0.00872	0.208	0.47	0.6	0.57	3.26	0.145	0.078	0.01
DEN/SJMC/19/241	Female	45.1	5	29	52	0	DFWS	Primary	0.105	Negative	DFWS	DF	R	2	93	99.9	5.2	96.6	7.23	17.5	75.2	45.6	82.4	0.249	0.046	0.16427	0.13427	0	0.02	0	0	0.00493	0.13427	0	0	0	0	0	0.08327	0.026	0.00493	0.13427	0.54	0.54	0.31	4.99	0.085	0.03	0
DEN/SJMC/19/242	Male	33.7	5	88	100	3	SD	Secondary	2.069	Positive	SD	DFWS	R	3	93.1	99.9	6.82	86.9	1.85	31.6	65.8	32.9	98.2	0.037	0.354	0.101	0.128	0	0.04	0	0	0	0	0	0.00137	0.061	0.00029	0	0.00686	0.251	0.00711	0.13	0	0.06	0	0	0.00858	0	0
DEN/SJMC/19/243	Male	41.2	5	236	136	0	DFWS	Secondary	2.083	Positive	DFWS	DF	R	2	94.4	99.7	2.95	22.9	5.54	32.7	60.5	36.5	83.2	0.21	0.53	0	0	0	0.11	0.027	0	0	0.08	0	0	0	0.027	0	0	0.59	0	0	0	0	0	0	0	0	0
DEN/SJMC/19/244	Male	18.3	10	189	87	0	DF	Secondary	0.064	Negative	DF	R	na	1	92.9	99.5	3.88	1.8	24.3	17.1	57.5	44.3	99.5	0	0.98	0	2.23	0	0	0	0	0	0	0	0	0	1.27	0	0	0	0	0.95	7.9	8.8	7.9	6.7	2.92	0.83	0
DEN/SJMC/19/245	Female	28.5	5	195	80	0	DFWS	Secondary	0.448	Negative	DFWS	R	na	2	93.6	99.8	8.25	28	0.87	16.6	82.1	30.5	46.8	0	0	0.127	0.37	0	0	0	0	0	0.00645	0.00542	0	0	0.00087	0	0	0	0.16091	0.365	0	0	0	0.06	0	0	0
DEN/SJMC/19/246	Male	19.4	4	144	108	0	DF	Primary	0.058	Negative	DF	E	R	1	91.4	99.7	12.2	93.5	3.32	6.77	88.8	44.3	97.5	0.079	0.26	0.316	0.27166	0.0018	0.026	0	0.004	0.0018	0.01866	0.0018	0	0.00899	0.02	0	0.02205	0.21	0.25861	0.25166	0	0.04	0.36	5.56	0	0	0
DEN/SJMC/19/248	Male	50.3	4	NA	NA	0	DFWS	Primary	5.114	Positive	DFWS	DF	R	2	94.7	99.7	7.57	88.5	6.11	14.2	78.4	64.2	94.4	0	0.048	0.36	0.273	0	0.01008	0.00229	0.00229	0.011	0	0	0	0	0.027	0.00229	0.00094	0.007	0.361	0.226	0.18	0.64	0.21	2.67	0	0	0.025
DEN/SJMC/19/249	Male	18.5	5	66	58	0	DFWS	Secondary	0.219	Negative	DFWS	R	na	2	94.8	99.7	7.13	95.8	2.46	7.19	89.7	34.5	92.5	0.076	0.2	0.742	0.23	0.00356	0.01873	0	0	0.00161	0.057	0.00194	0	0.09473	0.00777	0.00388	0	0.074	0.564	0.217	0.5	0	0.81	2.82	0.059	0.11	0.001
DEN/SJMC/19/250	Male	35.8	4	175	151	0	DFWS	Secondary	0.093	Negative	DFWS	R	na	2	92.6	99.9	11.3	92.6	3.09	23.7	72.2	15.1	83.8	0	0.03	0.19	0.211	0.00121	0.012	0	0	0.00242	0	0	0.00242	0	0.00207	0	0	0.01	0.209	0.204	0.09	0	0.1	0.75	0.004	0	0.018
DEN/SJMC/19/251	Female	21	7	66	47	0	DFWS	Secondary	0.055	Negative	DFWS	DF	R	2	95.3	99.7	4.83	98	1.08	15.1	83.2	25.8	89.8	0	0	0	0.122	0	0	0	0	0	0	0	0	0	0	0	0	0	0.11	0.119	0	0	0	0	0	0	0
DEN/SJMC/19/252	Female	27.4	3	575	382	0	DF	Primary	0.073	Negative	DF	R	na	1	96.6	99.7	10.6	96	0.44	11.9	87.2	33.2	96.8	0.43	0.08	0.51	0.124	0	0.18	0.00123	0	0.00123	0.225	0	0	0	0.00314	0	0.029	0	0.1209	0.117	0.1	0.83	0.08	0.05	0	0.04	0
DEN/SJMC/19/255	Female	58	4	139	63	0	SD	Primary	0.055	Negative	SD	D	na	4	92.9	99.8	1.01	90.7	14.2	5.48	79	49.1	98.3	0	0	0.04	0	0	0.098	0	0	0	0	0	0	0	0	0	0.033	0	0.033	0	0.89	0	0.24	3.66	0	0	0
DEN/SJMC/19/256	Female	33	5	260	117	0	DFWS	Secondary	0.028	Negative	DFWS	R	na	2	94.3	99.7	6.52	70.1	1.54	17.7	80.1	38.1	81	0.06	0	0.06	0.022	0	0.05	0	0.0019	0	0.013	0	0	0	0	0	0.00015	0	0.021	0.071	0.19	0	0.32	0.57	0	0.24	0
DEN/SJMC/19/257	Female	28.4	5	418	173	0	DFWS	Secondary	0.083	Negative	DFWS	R	na	2	93.9	99.9	5.65	95.3	2	19.3	78.3	49.1	96.8	0.208	0.634	0.48	0.167	0.00104	0.1322	0	0.00104	0.00207	0.0661	0	0	0.149	0.00077	0.00104	0.00622	0.344	0.1222	0.168	0.019	0.7	0.045	0.72	0	0.022	0
DEN/SJMC/19/258	Male	58	7	79	52	0	DFWS	Primary	0.124	Negative	DFWS	R	na	2	96.3	99.9	4.33	94.6	3.93	8.49	87.4	45.5	97.9	0.051	0	0.131	0.073	0	0	0	0	0	0.058	0	0	0	0	0	0.005	0	0.07674	0.073	0	0	0	0.24	0	0	0
DEN/SJMC/19/260	Male	24.1	3	140	114	0	DFWS	Secondary	2.371	Positive	DFWS	R	na	2	96.8	99.9	6.72	97.8	1.63	29.7	68.3	15	69.8	0.536	0.85	0.525	0.091	0	0.254	0.00189	0.02347	0	0.1647	0	0	0.01123	0.00594	0	0.09117	0.56	0.08923	0.084	1.55	1.23	1.01	0.59	0.33	0.094	0.034
DEN/SJMC/19/261	Male	65	3	36	67	0	DF	Primary	0.025	Negative	DF	DF	R	1	96.7	99.7	5.18	95.1	7.56	9.59	82.5	42.2	76.2	0.533	0.79	0.411	0.239	0.00393	0.175	0.012	0.00787	0.00393	0.18	0.00393	0	0.0082	0.0234	0	0.139	0.57	0.039	0.1962	3.35	3.34	2.48	6.81	0.063	1.2	0
DEN/SJMC/19/262	Male	49.9	4	142	57	0	DFWS	Primary	0.077	Negative	DFWS	DF	R	2	95.1	99.9	6.19	98.7	0.92	16.3	82.2	74	99.1	0.01	0	0.03	0.169	0	0	0	0	0	0.037	0	0	0	0.00201	0	0.003	0	0.01535	0.16087	0	0	0	1.97	0.03	0	0
DEN/SJMC/19/263	Female	38.9	4	71	38	0	DF	Secondary	2.476	Positive	DF	R	na	1	97.5	99.6	4.35	94.4	2.96	11	84.9	11.3	76.4	0	0	0	0.166	0.01	0	0.01	0	0	0	0	0	0	0.02	0	0	0	0.02	0.126	0.48	0	0.5	4.69	0	0.29	0
[truncated: 152 more columns]

## Sheet: Controls(NK subsets)
Study No (Sample code)	Controls	Singlets (Freq. of Parent)	Singlets/Debris Exclusion (Freq. of Parent)	Singlets/Debris Exclusion/Lymphocytes (Freq. of Parent)	Singlets/Debris Exclusion/Lymphocytes/Live Lymphocytes (Freq. of Parent)	Singlets/Debris Exclusion/Lymphocytes/Live Lymphocytes/CD19- (Freq. of Parent)	Singlets/Debris Exclusion/Lymphocytes/Live Lymphocytes/CD19-/CD3- CD56 + (Freq. of Parent)	Singlets/Debris Exclusion/Lymphocytes/Live Lymphocytes/CD19-/CD3+ CD56 + (Freq. of Parent)	Singlets/Debris Exclusion/Lymphocytes/Live Lymphocytes/CD19-/CD3+ CD56- (Freq. of Parent)	Singlets/Debris Exclusion/Lymphocytes/Live Lymphocytes/CD19-/CD3- CD56+/CD56+ CD16 - (Freq. of Parent)	Singlets/Debris Exclusion/Lymphocytes/Live Lymphocytes/CD19-/ CD3- CD56 +/CD56+ CD16+ (Freq. of Parent)	Singlets/Debris Exclusion/Lymphocytes/Live Lymphocytes/CD19+ (Freq. of Parent)	CD56+ CD3+ IFNg+ (Freq. of Parent)	CD56+ CD3+ IL-10+ (Freq. of Parent)	CD56+ CD3+ IP-10+ (Freq. of Parent)	CD56+ CD3+ TNFa+ (Freq. of Parent)	CD56+ CD3+ IFNg+IL-10+IP-10+TNFa+ (Freq. of Parent)	CD56+ CD3+ IFNg+IL-10+IP-10+TNFa- (Freq. of Parent)	CD56+ CD3+ IFNg+IL-10+IP-10-TNFa+ (Freq. of Parent)	CD56+ CD3+ IFNg+IL-10+IP-10-TNFa- (Freq. of Parent)	CD56+ CD3+ IFNg+IL-10-IP-10+TNFa+ (Freq. of Parent)	CD56+ CD3+ IFNg+IL-10-IP-10+TNFa- (Freq. of Parent)	CD56+ CD3+ IFNg+IL-10-IP-10-TNFa+ (Freq. of Parent)	CD56+ CD3+ IFNg-IL-10+IP-10+TNFa+ (Freq. of Parent)	CD56+ CD3+ IFNg-IL-10+IP-10+TNFa- (Freq. of Parent)	CD56+ CD3+ IFNg-IL-10+IP-10-TNFa+ (Freq. of Parent)	CD56+ CD3+ IFNg-IL-10-IP-10+TNFa+ (Freq. of Parent)	CD56+ CD3+ IFNg+IL-10-IP-10-TNFa- (Freq. of Parent)	CD56+ CD3+ IFNg-IL-10+IP-10-TNFa- (Freq. of Parent)	CD56+ CD3+ IFNg-IL-10-IP-10+TNFa- (Freq. of Parent)	CD56+ CD3+ IFNg-IL-10-IP-10-TNFa+ (Freq. of Parent)	CD56+ CD16+ IFNg+ (Freq. of Parent)	CD56+ CD16+ IL-10+ (Freq. of Parent)	CD56+ CD16+ IP-10+ (Freq. of Parent)	CD56+ CD16+ TNFa+ (Freq. of Parent)	CD56+ CD16+ IFNg+IL-10+IP-10+TNFa+ (Freq. of Parent)	CD56+ CD16+ IFNg+IL-10+IP-10+TNFa- (Freq. of Parent)	CD56+ CD16+ IFNg+IL-10+IP-10-TNFa+ (Freq. of Parent)	CD56+ CD16+ IFNg+IL-10+IP-10-TNFa- (Freq. of Parent)	CD56+ CD16+ IFNg+IL-10-IP-10+TNFa+ (Freq. of Parent)	CD56+ CD16+ IFNg+IL-10-IP-10+TNFa- (Freq. of Parent)	CD56+ CD16+ IFNg+IL-10-IP-10-TNFa+ (Freq. of Parent)	CD56+ CD16+ IFNg-IL-10+IP-10+TNFa+ (Freq. of Parent)	CD56+ CD16+ IFNg-IL-10+IP-10+TNFa- (Freq. of Parent)	CD56+ CD16+ IFNg-IL-10+IP-10-TNFa+ (Freq. of Parent)	CD56+ CD16+ IFNg-IL-10-IP-10+TNFa+ (Freq. of Parent)	CD56+ CD16+ IFNg+IL-10-IP-10-TNFa- (Freq. of Parent)	CD56+ CD16+ IFNg-IL-10+IP-10-TNFa- (Freq. of Parent)	CD56+ CD16+ IFNg-IL-10-IP-10+TNFa- (Freq. of Parent)
DEN/BMCRI/19/225	FC	97.7	99.7	35.1	99.1	85.4	3.01	8.86	64.1	22.4	77.1	10.5	0.32	0	0	0.947	0	0	0	0	0	0	0.327	0	0	0	0	0.003	0.003	0	0.622	0.252	0.015	0	0.78	0	0	0	0	0	0	0.26	0	0	0	0.015	0	0.015	0
DEN/BMCRI/19/226	FC	92.3	99.5	36.1	98	86.2	4.58	6.59	79.5	11.4	88.3	13.1	1.027	0.078	0.202	2.594	0	0	0	0	0.00535	0	1.037	0	0.00535	0.00467	0.011	0	0.071	0.172	1.533	0.3	0.04256	0.07756	0.88	0	0	0	0	0.00872	0	0.24	0	0	0	0	0.05	0.04256	0.06956
DEN/BMCRI/19/229	FC	95.9	99.8	30.5	98.8	84	8.84	13.4	59.8	14.2	85.3	8.05	1.225	0.026	0.02642	2.945	0	0	0.0024	0	0	0	1.17484	0.0024	0	0.0048	0	0.055	0.017	0.02342	1.76	0.416	0.013	0.049	2.01	0	0	0	0	0.00428	0	0.37	0	0	0	0.00428	0.044	0.013	0.04
DEN/BMCRI/19/232	FC	90.8	99.4	21.2	98	93.8	16.2	14.4	55.8	5.13	94.6	5.45	0.461	0.067	0.086	1.13	0	0	0	0	0.0042	0	0.45619	0	0	0	0	0.006	0.07	0.081	0.677	0.118	0	0.151	0.52352	0	0	0	0	0.00395	0	0.09576	0	0	0	0.00395	0.014	0	0.141
DEN/BMCRI/19/233	FC	93.6	99.7	28.8	96.8	90.4	14.7	9.89	63.3	12	87.8	8.72	0.313	0	0.037	0.695	0	0	0	0	0	0.00908	0.32	0	0	0	0	0	0	0.033	0.399	0.028	0.00697	0.031	0.39	0	0	0	0	0	0	0.028	0	0	0	0.00697	0	0.00697	0.024
DEN/BMCRI/19/234	FC	89.9	99.8	8.63	98.3	83.2	9.79	9.89	29.5	35	63.4	13.8	0.38359	0.092	0.045	1.311	0	0	0	0	0	0	0.37	0.00525	0	0.037	0	0.00959	0.052	0.039	0.901	0.084	0.028	0.045	0.316	0	0	0	0	0	0	0.059	0	0	0	0.00836	0.025	0.028	0.036
DEN/BMCRI/19/237	FC	92.4	99.7	29.7	98.2	88.4	7.21	10.3	72	21.4	78.1	10.8	0.897	0	0.01066	2.223	0	0	0.00978	0	0.00489	0	0.86	0	0.00489	0.00055	0	0.026	0	0.00055	1.347	0.105	0	0.018	1.15	0	0	0	0	0	0	0.12	0	0	0	0	0	0	0.018
DEN/BMCRI/19/238	FC	94.5	99.8	42.5	97.2	89.7	9.54	6.83	70.3	43.2	56	9.53	0.964	0.059	0	2.133	0	0	0	0	0	0	0.95	0.00499	0	0.009	0	0.009	0.045	0	1.169	0.336	0.094	0	1.626	0	0	0	0	0	0	0.294	0	0.00638	0	0.00638	0.04303	0.084	0
DEN/BMCRI/19/239	FC	92.1	99.2	41.7	98.5	95.9	10.6	6.02	58.5	12.7	86.5	3.15	0.133	0.024	0.083	0.643	0	0	0	0	0	0	0.14	0	0	0.012	0.012	0	0.013	0.076	0.483	0.023	0.002	0.097	0.197	0	0	0	0	0	0	0.023	0	0	0.00766	0	0	0	0.097
DEN/BMCRI/19/242	FC	94.8	99.8	59.5	98.7	78.3	5.83	6.87	68.2	20.2	79.4	18.6	0.82	0	0.008	2.226	0	0	0	0	0	0	0.81	0	0	0	0.003	0.013	0	0.005	1.42	0.071	0.00013	0	0.4	0	0	0	0	0	0	0.065	0	0	0	0	0.00667	0.00013	0
DEN/BMCRI/19/243	FC	90.8	99.2	47.5	98.9	84.7	4.72	4.22	76.7	23	76.1	10.3	0.269	0.049	0.01395	1.171	0	0	0.00297	0	0	0	0.256	0	0	0	0	0.01095	0.046	0.01395	0.905	0.02504	0.02602	0.038	0.33	0	0	0	0	0	0	0.031	0	0	0	0	0	0.02602	0.038
DEN/BMCRI/19/245	FC	94.7	99.9	40.9	98.7	86.5	4.3	10.2	48.9	22.2	77	12.3	0.18395	0	0.89697	0.80092	0	0	0	0.00161	0	0.00323	0.18	0	0	0.00181	0.00484	0.00364	0	0.88697	0.61395	0.103	0	1.20106	0.61106	0	0	0	0	0.00497	0	0.12	0	0	0	0.00994	0	0	1.2
DEN/BMCRI/19/247	FC	94.5	99.6	28.3	98.7	79.5	3.91	4.47	86.4	28.5	70.8	12.8	0.148	0	0.053	0.205	0	0	0	0	0	0	0.095	0	0	0	0	0.053	0	0.053	0.105	0.051	0	0.21	0.15	0	0	0	0	0	0	0	0	0	0	0.051	0.051	0	0.15
DEN/BMCRI/19/248	FC	93.3	99.9	21.5	99.1	87	11.6	5.43	72.4	8.96	90.8	12.2	0.3	0.026	0.088	0.646	0	0	0	0	0	0.00681	0.22	0	0	0	0	0.075	0.026	0.083	0.426	0.059	0	0.038	0.16367	0	0	0	0	0	0	0.035	0	0	0	0	0.024	0	0.038
DEN/BMCRI/19/250	FC	94.9	99.9	30.9	93.4	94.6	10.2	5.64	46.2	9.35	90.2	4.6	0.35	0.06262	0.19	1.211	0	0	0	0	0	0	0.31	0	0	0	0.00511	0.041	0.06262	0.19	0.901	0.15604	0	0.14	0.54	0	0	0	0	0	0.00313	0.091	0	0	0.00313	0.00626	0.06204	0	0.13
DEN/BMCRI/19/252	FC	94.2	99.1	39.4	97.9	94.2	7.46	16.8	40	14.2	85.1	3.28	0.12	0	0.23	0.222	0	0	0	0	0	0	0.0799	0	0.00033	0	0	0.04895	0	0.237	0.14	0.07758	0.01829	0.451	0.17	0	0	0	0	0	0	0.046	0	0	0	0.00579	0.03158	0.023	0.446
DEN/BMCRI/19/253	FC	88.2	99.7	6.21	98.8	81.7	15.6	5.93	64.7	21.6	77.9	9.89	1.608	0.203	0.14	3.288	0	0	0	0	0	0	1.568	0	0	0	0	0.045	0.203	0.14	1.72	0.22	0.01301	0.10101	0.76101	0	0	0	0	0	0.022	0.15	0	0	0.022	0	0.044	0	0.07901
DEN/BMCRI/19/254	FC	90.8	99.8	7.44	99.6	88.3	15.9	17.4	58.4	11.3	88.3	11.2	0.536	0.041	2.431	0.848	0	0	0	0	0	0.001	0.53408	0	0	0	0	0.00708	0.041	2.433	0.31408	0.126	0.00905	0.077	0.35	0	0	0	0	0.032	0	0.079	0	0	0	0	0.018	0.00905	0.047
DEN/BMCRI/19/256	FC	92.7	99.8	22.9	98.6	94	6.26	12.2	61.4	19.3	79.6	4.97	0.229	0	0.066	0.35521	0	0	0	0	0	0	0.15	0	0.00337	0.00337	0	0.079	0	0.062	0.20521	0.054	0	0	0.18381	0	0	0	0	0	0	0.00822	0	0	0	0	0.043	0	0
DEN/BMCRI/19/257	FC	93.6	100	42.2	95.7	94.1	7.2	15.7	65.7	18	71.9	5.33	0.392	0.01871	0.086	0.64868	0	0	0	0	0.015	0.00093	0.29	0	0.00188	0.00188	0.00565	0.09	0.01703	0.064	0.33868	0.311	0.00234	0.074	0.21567	0	0	0	0	0.017	0.01867	0.052	0	0	0	0	0.225	0.00234	0.041
DEN/BMCRI/19/258	FC	90.6	100	32.4	97	81.3	5.16	11.2	69.8	14	84	12.7	0.311	0.028	0.074	0.5032	0	0	0	0	0	0.0072	0.24	0	0	0	0.00827	0.058	0.028	0.058	0.2532	0.138	0	0	0.13401	0	0	0	0	0	0	0.04401	0	0	0	0	0.1	0	0
DEN/BMCRI/19/259	FC	96.9	100	58.4	98.4	85.9	8.4	8.99	64.4	9.14	90.3	7.99	0.511	0.00715	0.014	1.457	0	0	0.00279	0	0	0	0.39672	0	0	0	0.00279	0.124	0.00415	0.02	1.06015	0	0	0	0.2618	0	0	0	0	0	0	0.00992	0	0	0	0	0	0	0.003
DEN/BMCRI/19/260	FC	96	100	28.1	97.5	87.1	8.98	14.2	37.6	10.3	88.9	12.1	0.714	0	0.11	1.25	0.00424	0	0.047	0	0.017	0	0.44282	0.00424	0.0013	0	0.013	0.201	0	0.07	0.728	0.174	0.00752	0	0.16	0	0	0	0	0	0	0.06	0	0	0	0.00752	0.114	0.00752	0
DEN/BMCRI/19/261	FC	94.2	100	8.51	97.7	92.4	4.75	10.6	53.8	9.09	74.8	6.65	1.155	0.023	0.23	2.24577	0	0	0.01	0	0.041	0	0.97	0	0.01577	0	0	0.139	0	0.18	1.22577	0	0	0.074	0.24	0	0	0	0	0	0	0.03	0	0	0	0	0	0	0.074
DEN/BMCRI/19/262	FC	94.5	100	26.6	99.1	76.2	8.47	2.68	74.8	31	67.6	12.9	1.34	0	0	1.99	0	0	0	0	0	0	1.34	0	0	0	0	0.03	0	0	0.74	0.33136	0	0	0.69	0	0	0	0	0	0	0.29	0	0	0	0	0.04336	0	0
DEN/KIMS/19/311	FC	94.8	99.6	14.3	98.9	91.5	9.68	20.7	56.4	12.1	87.9	7.75	0.58358	0.04	1.079	1.958	0	0	0.012	0	0	0.00606	0.53	0	0.012	0	0.01158	0.048	0.023	1.055	1.421	0.23	0	0.325	0.756	0	0	0	0	0	0.015	0.076	0	0	0	0.015	0.132	0	0.295
DEN/KIMS/19/316	FC	94.3	99.3	51.9	97.5	85.9	8.24	10.1	71.3	15.6	83.9	9.53	1.096	0.09	0.17	1.869	0.00734	0	0.044	0.00367	0.06694	0.015	0.66394	0.00367	0.00494	0	0.029	0.288	0.03	0.05	1.067	0.155	0.095	0.009	0.39498	0	0	0	0	0	0	0.08098	0	0	0.011	0	0.08	0.085	0.019
DEN/KIMS/19/317	FC	94.2	99.8	8.84	96	94.9	9.56	8.49	74.4	8.76	91.2	4.75	0.464	0.023	0.004	0.977	0	0	0.019	0	0.019	0	0.45	0	0	0.037	0	0	0	0.011	0.457	0.243	0.018	0	0.364	0	0	0	0	0	0	0.13	0	0	0	0	0.113	0.018	0
DEN/KIMS/19/321	FC	93.1	99.9	22.8	98	81.7	28.3	5.76	56.3	5.55	92.9	10.3	1.00056	0.063	0.045	2.522	0.00466	0	0.00932	0.00466	0.028	0	0.94056	0.00466	0.00932	0.018	0	0.00932	0.009	0	1.51	0.06363	0.00888	0.043	0.519	0	0	0	0	0	0	0.048	0	0	0.00204	0	0.01576	0.00707	0.044
DEN/KIMS/19/323	FC	96.4	99.9	27.5	99.5	93.1	13.1	6.43	65.3	5.68	94.1	5.57	0.68	0	0.023	1.554	0	0	0	0	0.00946	0	0.67	0	0	0.00946	0.00946	0	0	0.004	0.854	0.16624	0.015	0.014	0.44624	0	0	0	0	0	0	0.09624	0	0	0	0	0.064	0.015	0.014
DEN/KIMS/19/327	FC	94.2	99.8	29.9	95.8	81.4	7.76	3.31	65.1	8.51	91.1	12.2	0.769	0	0.00686	1.789	0	0	0	0	0	0	0.75	0	0	0.00686	0	0.016	0	0.00686	1.039	0.111	0	0.039	0.37	0	0	0	0	0	0.00321	0.074	0	0	0	0.00321	0.036	0	0.032
DEN/KIMS/19/334	FC	94.9	99.8	34	98.2	87.1	11.8	8.65	65.4	4.6	95.3	12	1.536	0.049	0.07	4.193	0	0	0.013	0	0.00636	0.00636	1.466	0	0.00636	0.013	0.00636	0.045	0.018	0.045	2.696	0.16	0	0.1	1.01	0	0	0	0	0	0	0.14	0	0	0.0049	0.0049	0.025	0	0.098
DEN/KIMS/19/336	FC	93.3	99.4	42.3	97.6	93.3	6.56	7.7	76.3	13.5	86.2	4.78	0.96	0.09447	0.29	2.712	0	0	0.00909	0	0	0	0.86	0	0.00909	0.00454	0	0.091	0.07147	0.28	1.842	0.22	0.0375	0.068	0.77	0	0	0	0	0	0	0.15	0	0	0	0	0.068	0.0375	0.068
DEN/KIMS/19/338	FC	93.6	99.7	35.3	98.8	91.1	17	9.35	53.9	4.5	95.4	7.37	1.68	0.067	0.0829	7.246	0	0	0.013	0	0.00658	0	1.67	0	0	0.0239	0.00658	0	0.035	0.0699	5.525	0.18	0.026	0.14652	1.656	0	0	0	0	0.011	0	0.18	0	0	0.0041	0.00758	0	0.023	0.12652
DEN/KIMS/19/339	FC	90	99.6	46.2	98.7	74.4	5.05	6.76	76.6	9.33	90.3	19	1.409	0.0282	0.04	2.318	0	0	0	0	0	0.00166	0.72	0	0	0	0	0.699	0.02846	0.038	1.601	0.48611	0	0.04923	0.76611	0	0	0	0	0.00246	0	0.086	0	0	0	0	0.39611	0	0.04623
DEN/KIMS/19/343	FC	94.7	99.5	55.7	94.8	88.4	6	5.2	78.1	18.1	81.2	10	0.08351	0	0.13303	0.18303	0	0	0	0.00257	0	0.00257	0.049	0	0	0.00257	0.00257	0.02951	0	0.12303	0.12303	0.06316	0	0.22	0.071	0	0	0	0	0	0	0.019	0	0	0	0	0.04808	0	0.224
DEN/KIMS/19/345	FC	93.8	99.5	14.4	98.9	89.6	17.8	14.7	43.1	7.11	92.3	8.16	0.061	0.00478	0.01	0.121	0	0	0	0	0	0	0.0325	0	0	0	0	0.0275	0.00478	0.01	0.0925	0.025	0	0.009	0.062	0	0	0	0	0	0	0.00829	0	0	0	0	0.017	0	0.009
DEN/KIMS/19/346	FC	94.3	99.8	49.4	94.4	95.6	2.96	4.4	80.8	14.4	85.3	3.73	0.631	0.067	0.004	1.934	0	0	0	0	0.0039	0	0.61	0	0	0	0	0.016	0.075	0	1.32218	0.147	0	0.041	0.37	0	0	0	0	0	0	0.075	0	0	0	0	0.068	0	0.041
DEN/KIMS/19/349	FC	92.6	99.8	17.7	96.8	96.3	11.3	6.33	73	21.1	77.9	3.15	0.2034	0.069	0.037	0.4134	0	0	0	0	0	0	0.16	0	0	0.00623	0	0.0434	0.062	0.037	0.2534	0.088	0.00779	0.05	0.15	0	0	0	0	0.00894	0.00447	0.063	0	0	0	0.00447	0.016	0.00779	0.032
DEN/KIMS/19/351	FC	92.3	99.2	24.1	99.2	92.3	6.08	7.35	52	36.5	62.7	7.24	0.15	0.006	0.011	0.25	0	0	0	0	0	0	0.11	0	0	0	0	0.043	0.006	0.011	0.14	0.011	0.01	0.031	0.11	0	0	0	0	0	0	0.02	0	0	0	0	0	0.01	0.031
DEN/KIMS/19/353	FC	95.5	100	27.8	92.4	90	21.8	8.85	42.5	5.48	94.4	9.38	0.88	0.15	0.07	1.56	0.011	0.011	0.075	0	0.013	0	0.594	0.043	0	0.047	0.032	0.19	0	0	0.744	0.12	0	0	0.32498	0	0	0	0	0	0	0.064	0	0	0	0	0.08	0	0.003
DEN/KIMS/19/354	FC	94.9	100	50.3	96.6	94	4.65	10.9	76.1	11.9	87.7	5.9	1.01	0.028	0.06	1.484	0	0	0.00807	0	0.01265	0	0.852	0	0.001	0.00404	0.012	0.138	0.021	0.05	0.593	0.072	0.00124	0	0.29	0	0	0	0	0	0	0.065	0	0	0.011	0.011	0.027	0	0
DEN/KIMS/19/355	FC	91.5	100	13.4	98.1	94.7	10.4	5.76	41.7	9.74	89.1	4.71	1.128	0.019	0	1.998	0	0	0	0	0	0	1.11	0	0	0.00897	0	0.015	0.01	0	0.878	0.092	0	0.011	0.25	0	0	0	0	0	0	0.05	0	0	0	0	0.044	0	0.01636
DEN/KIMS/19/356	FC	96.1	100	42.1	98.5	91.4	3.77	12.4	67	13.6	55.2	7.86	0.566	0	0.301	1.251	0	0	0.052	0.00459	0.00773	0.00193	0.42	0	0.00579	0	0.00773	0.079	0	0.284	0.768	0.2	0.023	0.5	0.31	0	0	0	0	0.011	0	0.057	0	0.011	0	0	0.13	0.011	0.48
DEN/SJMC/19/066	FC	92.4	99.7	28.4	97.2	93.3	9.66	6.02	58.7	17	81	5.94	0.11	0.017	3.712	1.39	0	0	0	0	0	0.00775	0.1	0	0	0.015	0.054	0	0.001	3.652	1.22	0.083	0	2.95	0.13	0	0	0	0	0	0	0.036	0	0	0	0.00595	0.048	0	2.94
DEN/SJMC/19/085	FC	94.9	99.2	21.3	95.2	86.9	6.41	5.03	82	14.9	83.7	12.8	0.999	0.026	0	2.339	0	0	0	0	0	0	0.7	0	0	0	0	0.299	0.026	0	1.64	0.27	0	0.06	0.428	0	0	0	0	0	0	0.1	0	0	0	0	0.17	0	0.06
DEN/SJMC/19/127	FC	81	99.9	10.9	99.3	86.3	12.3	1.79	68.5	28.1	71.2	13.2	1.62	0	0.18	2.67	0	0	0	0	0.18	0	1.3	0	0	0	0	0.146	0	0	1.19	0.084	0	0.56	0.11	0	0	0	0	0	0	0.037	0	0	0	0	0.044	0	0.56
DEN/SJMC/19/128	FC	94.1	99.6	17.1	99.4	93.8	5.8	8.6	80.9	13.7	85.6	5.52	1.138	0.028	0.78	1.995	0	0	0	0	0	0.026	0.87	0	0	0.001	0.013	0.248	0.027	0.74	1.116	0.251	0.045	1.17	0.38	0	0	0	0	0	0.022	0.09	0	0.022	0	0	0.141	0.022	1.12
DEN/SJMC/19/155	FC	87.9	99.3	7.84	99.1	84.5	10.7	14.2	62.4	12.8	83.9	13.2	1.03	0	0.31	2.092	0	0	0.0125	0	0.0435	0	1	0	0	0.02501	0.00901	0.034	0	0.32	1.00301	0.761	0	0.59	1.42	0	0	0	0	0	0	0.55	0	0	0	0	0.236	0	0.65
DEN/SJMC/19/198	FC	94.6	98.7	33.7	99.3	81	15.2	7.29	68.4	29.4	69.5	10.9	1.49379	0.018	0.59379	3.495	0	0	0.012	0.00611	0	0	1.21	0	0.00611	0.012	0.018	0.26379	0	0.56379	2.245	0.432	0.006	0.25	1.26376	0	0	0	0	0	0.00931	0.27	0	0	0	0.0031	0.152	0.006	0.24
DEN/SJMC/19/203	FC	90.5	99.9	9.1	95.6	97.9	11.6	10.3	58.4	21.7	77.3	1.32	0.326	0.02344	0	1.303	0	0	0	0	0	0	0.26	0	0	0	0	0.066	0.02344	0	1.053	0.077	0	0.028	0.4	0	0	0	0	0	0	0.056	0	0	0	0	0.023	0	0.028
DEN/SJMC/19/206	FC	94.2	98.5	38.1	96.5	94.3	11	4.65	77.7	7.65	91.7	4.83	1.306	0.082	0.044	3.3742	0	0	0	0	0	0	1.27807	0	0.00303	0.00303	0	0.03	0.076	0.041	2.09614	0.145	0.056	0.04571	0.66	0	0	0	0	0	0	0.13	0	0	0.0014	0	0.017	0.055	0.04571
DEN/SJMC/19/220	FC	93.7	100	34.6	99	92.7	6.63	5.21	77.2	9.81	89.3	6.34	0.93	0.018	0	2.13	0	0	0	0	0	0	0.93	0	0	0	0	0.007	0.019	0	1.22	0	0	0.003	0.186	0	0	0	0	0	0.00554	0.044	0	0	0	0	0	0	0
DEN/SJMC/19/226	FC	93.4	99.5	19.6	99.2	87.6	5.25	3.02	82.6	15.4	84.3	11.8	3.64	0.046	0.364	6.3	0	0	0	0	0.29	0	3.32	0	0	0.032	0.097	0.032	0.013	0	2.57	0.327	0.044	0.107	1.03	0	0	0	0	0	0	0.22	0	0	0	0.044	0.107	0.044	0.065
DEN/SJMC/19/232	FC	95.2	99.7	34.5	98.8	95.4	5.34	4.76	57.4	24.7	75	3.93	1.489	0.087	0.006	3.673	0	0	0.01	0	0.01	0	1.434	0.00506	0	0.03824	0.00506	0.035	0.042	0	2.167	0.411	0.00827	0.059	1.15	0	0	0	0	0.012	0	0.37	0	0	0.00601	0	0.029	0.00227	0.047
DEN/SJMC/19/239	FC	88.9	99.5	26	98.3	95.5	4.94	8.76	81	15.7	84	2.74	1.867	0.084	0.383	4.287	0	0	0.00632	0	0.013	0.00632	1.83522	0	0.013	0.006	0.038	0.009	0.054	0.313	2.391	0.287	0	0.618	1.189	0	0	0	0	0.027	0	0.16	0	0	0	0.067	0.118	0	0.538
DEN/SJMC/19/247	FC	92.4	99.5	26.7	98.9	78.2	14.1	2.46	57.4	12.5	87.1	20.3	1.672	0.07	4.51	5.353	0	0	0	0	0.15	0	1.54	0	0.037	0.037	0.11	0	0	4.22	3.523	0.17349	0.004	2.97	0.82	0	0	0	0	0	0	0.095	0	0	0	0.00731	0.07349	0.004	2.96
DEN/SJMC/19/264	FC	94.2	100	54.5	96.1	87.2	14.6	5.16	68	7.14	92.1	10.2	1.706	0.034	0	3.723	0	0	0.00876	0.00292	0	0	1.51638	0	0	0.01938	0	0.173	0.006	0.00777	2.174	0.162	0.00566	0.00874	0.67674	0	0	0	0.00225	0.00116	0	0.08191	0	0	0	0.00112	0.074	0.00341	0.00682
DEN/BMCRI/19/263	HC	95.5	99.8	42.9	97.6	89.2	13.9	9.2	60.9	7.46	90.8	8.33	0.248	0.021	0.012	0.597	0	0	0	0	0	0	0.11	0	0	0	0.00229	0.145	0.021	0.01669	0.487	0.123	0.00333	0	0.18784	0	0	0	0	0	0	0.032	0	0	0	0	0.104	0.00333	0.003
DEN/BMCRI/19/264	HC	90.2	99.4	7.28	98.2	87.8	6.38	8.19	69.4	16.8	82.1	8.94	0.7	0	0	1.35	0	0	0	0	0	0	0.5	0	0	0	0	0.21	0	0	0.85	0.317	0	0	0.37	0	0	0	0	0	0	0.23	0	0	0	0	0.087	0	0
DEN/BMCRI/19/265	HC	86.1	99.2	18.9	97.8	91.3	10.7	10.4	58.8	13.5	85.8	7.37	0.899	0	0.016	1.083	0	0	0	0	0	0	0.57	0	0	0	0	0.343	0	0.02947	0.513	0.3	0.076	0	0.4918	0	0	0	0.038	0	0	0.15	0	0	0	0	0.13	0.038	0.008
DEN/BMCRI/19/266	HC	94.8	99.7	26.5	99.2	85.5	8.12	14.3	61.6	7.31	91.9	13	0.05	0	0	0.47151	0	0	0	0	0.00252	0	0.093	0	0	0	0	0	0	0.00189	0.38151	0	0	0	0.128	0	0	0	0	0	0	0.019	0	0	0	0	0	0	0
DEN/BMCRI/19/267	HC	92.9	99.9	33.5	98	83.7	8.02	12.9	70.6	4.66	95.2	14.1	0.335	0	0	0.5152	0	0	0	0	0	0	0.2176	0	0	0	0	0.127	0	0.00041	0.3076	0	0	0	0.073	0	0	0	0	0	0	0.01622	0	0	0	0	0	0	0
DEN/BMCRI/19/268	HC	94.1	99.7	51.4	96.8	94.6	10.4	10.3	72	3.5	96.3	4.37	0.243	0	0	0.41331	0	0	0	0	0	0.00331	0.23	0	0	0	0	0.011	0	0	0.18331	0.09	0.00525	0.021	0.16	0	0	0	0	0	0.00525	0.053	0	0	0	0	0.035	0.00525	0.016
DEN/BMCRI/19/269	HC	90.3	99.8	10.8	98.1	83.4	5.63	6.02	70.4	9.33	89.6	14.6	0.28	0	0.047	0.66	0	0	0	0	0	0	0.23	0	0	0	0	0.047	0	0.047	0.42	0.018	0	0	0.056	0	0	0	0	0	0	0	0	0	0	0	0.018	0	0
DEN/BMCRI/19/270	HC	93.2	99.6	18.1	99	85	16	7.75	57.6	9.99	89.5	13.5	0.098	0	0	0	0	0	0	0	0	0	0	0	0	0	0	0.098	0	0	0	0.035	0	0.035	0.018	0	0	0	0	0	0	0	0	0	0	0	0.035	0	0.035
DEN/BMCRI/19/271	HC	95.7	99.5	41.3	98.5	88.4	19.9	6.55	59.6	5.33	93.9	10.3	0.428	0.002	0.01699	0.656	0	0	0	0	0	0	0.33	0	0	0	0	0.098	0.002	0.01699	0.316	0.077	0.00497	0.01062	0.12862	0	0	0	0	0	0	0.022	0	0	0	0	0.052	0.00497	0.011
DEN/BMCRI/19/272	HC	93.7	95.1	37	93.8	90.7	21.1	5.15	50.1	3.81	94.6	7.35	0.178	0.022	0.019	0.46	0	0	0	0	0.00446	0	0.098	0	0	0	0	0.077	0.022	0.015	0.35	0.07	0	0.02384	0.07037	0	0	0	0	0.00346	0.00202	0.015	0	0	0	0	0.05	0	0.01874
DEN/BMCRI/19/273	HC	95.9	99.7	50.2	97.6	96.6	1.97	8.7	69.6	18.2	75.7	2.81	0.44	0.005	0.079	0.39349	0	0	0	0	0	0.00203	0.17	0	0	0	0	0.27	0.005	0.077	0.21349	0.36	0	0.071	0.17	0	0	0	0	0	0	0.047	0	0	0	0	0.31	0	0.071
DEN/BMCRI/19/274	HC	92.3	99.8	22.8	98.8	91.5	11.6	7.41	53.5	9.25	89.6	7.68	0.204	0.04145	0.036	0.604	0	0	0	0	0	0	0.18	0	0	0	0	0.035	0.04145	0.04945	0.43	0.095	0.00571	0.06414	0.11	0	0	0	0	0	0	0.023	0	0	0	0	0.069	0.00571	0.068
DEN/BMCRI/19/275	HC	94.6	99.8	35.7	98.4	90.5	13.1	8.38	47.7	6.73	92.7	8.74	0.304	0.0072	0.288	1.013	0	0	0	0	0	0	0.27	0	0	0	0	0.036	0.0072	0.288	0.743	0.177	0.00592	0.19668	0.17336	0	0	0	0	0	0	0.074	0	0	0	0	0.107	0.00592	0.19668
DEN/BMCRI/19/276	HC	95.6	99.2	40.4	98.6	92.1	8.65	9.18	50.3	10.7	84.9	5.71	0.185	0.01502	0.3	0.505	0	0	0	0	0.00341	0.00341	0.12	0	0	0.00341	0	0.063	0.01202	0.3	0.385	0.093	0	0.28529	0.14	0	0	0	0	0	0	0.043	0	0	0	0	0.053	0	0.28529
DEN/BMCRI/19/277	HC	95.4	99.3	37.7	99	92.3	8.02	9.38	51.5	12.2	81.6	6.44	0.289	0.00892	0.406	0.853	0	0	0	0	0	0	0.24	0	0	0	0	0.052	0.00892	0.406	0.623	0.15	0	0.26472	0.229	0	0	0	0	0	0	0.041	0	0	0	0	0.11	0	0.26472
DEN/BMCRI/19/278	HC	94.3	99.7	33.4	98.3	91.1	8.59	8.39	42.3	4.96	87.9	6.86	0.185	0.003	0.48434	0.339	0	0	0	0	0	0	0.089	0	0	0.00522	0	0.092	0	0.49	0.25	0.156	0.0058	0.27198	0.104	0	0	0	0	0	0	0.046	0	0	0	0	0.12	0.0058	0.27599
DEN/BMCRI/19/279	HC	94.7	99.2	31.6	98.6	93.5	10.3	9.67	54.8	11.9	84.1	5.35	0.289	0.03087	0.338	0.528	0	0	0	0	0	0	0.22	0	0	0	0	0.08	0.03087	0.35	0.308	0.191	0.00522	0.278	0.17411	0	0	0	0	0	0	0.099	0	0	0	0	0.096	0.00522	0.28411
DEN/BMCRI/19/280	HC	94.2	99.8	22.8	99.5	90.1	13.3	4.11	70	2.62	96.8	8.34	0.665	0	0.014	1.199	0	0	0	0	0	0	0.63	0	0	0	0	0.035	0	0.014	0.569	0.149	0	0.02	0.31	0	0	0	0	0	0	0.11	0	0	0	0	0.037	0	0.02
DEN/BMCRI/19/281	HC	96.4	99.6	31.5	94.9	85.3	9.74	5.39	64.7	24.8	74.5	10.3	0.728	0	0.01	1.223	0	0	0	0	0	0	0.57	0	0	0	0	0.148	0	0.01	0.653	0.27	0	0.0087	0.65	0	0	0	0	0	0	0.21	0	0	0	0	0.06	0	0.0087
DEN/BMCRI/19/282	HC	93.2	99	54.5	98.5	84.4	7.22	5.59	66.7	4.93	92	14.1	0.70076	0.029	0.14	1.218	0	0	0	0	0	0	0.59538	0	0	0	0	0.10538	0.029	0.14	0.622	0.16034	0.058	0.092	0.35	0	0	0	0	0.00483	0	0.068	0	0	0	0	0.09034	0.058	0.087
DEN/BMCRI/19/283	HC	90.9	98.5	26.8	98.8	90.3	24.3	6.84	49.9	2.64	96.9	4.29	1.259	0.061	0.16	1.797	0	0	0	0	0	0	1.129	0	0	0	0	0.14	0.061	0.16	0.669	0.176	0.018	0.11	0.48	0	0	0	0	0	0	0.089	0	0	0	0	0.086	0.018	0.11
DEN/BMCRI/19/284	HC	92.4	99	19.4	97.7	89.4	6.01	5.04	54	7.63	86.1	5.05	0.5	0	0.253	0.67	0	0	0	0	0	0	0.3	0	0	0	0.012	0.2	0	0.243	0.36	0.139	0	0.23	0.097	0	0	0	0	0	0	0.073	0	0	0	0	0.069	0	0.23
DEN/BMCRI/19/285	HC	94.9	99.1	45.4	95.2	81.2	11.8	5.02	56.7	3.99	94.8	16.7	0.45	0.04802	0.10402	0.692	0	0	0	0	0	0	0.26	0	0	0	0	0.2	0.04802	0.10402	0.442	0.13	0.00489	0.091	0.10752	0	0	0	0	0	0	0.027	0	0	0	0	0.1	0.00489	0.091
DEN/BMCRI/19/286	HC	95.3	99.6	36.7	98.3	74.8	11.1	11	61.6	7.76	91.4	23.4	0.374	0.05261	0.18	0.858	0	0	0	0	0	0.00329	0.3368	0	0	0	0	0.031	0.05261	0.17	0.522	0.111	0.021	0.14621	0.26	0	0	0	0	0	0	0.036	0	0	0	0	0.077	0.021	0.14621
DEN/BMCRI/19/287	HC	94.7	99.6	34.7	97.9	86.2	15.4	4.04	48.2	8.78	89.1	11.6	0.37293	0.05193	0.28293	0.509	0	0	0	0	0.00592	0	0.18	0	0	0	0	0.19293	0.05193	0.27293	0.319	0.23351	0.037	0.19	0.13	0	0	0	0	0	0.00174	0.035	0	0	0	0	0.19351	0.037	0.19
DEN/BMCRI/19/288	HC	94.9	98.5	34	98.1	90.5	12.5	5.36	57.3	8.23	87.9	8.08	1.468	0	0.1	2.26278	0	0	0	0	0.00683	0	1.32	0	0	0	0.00683	0.138	0	0.089	0.93278	0.403	0.021	0.09594	1.32187	0	0	0	0	0	0.00333	0.26	0	0	0	0.00333	0.137	0.021	0.093
DEN/BMCRI/19/289	HC	93.3	98.8	30.7	97.3	94.3	6.19	4.04	80.2	7.03	91.6	5.12	0.94	0	0.03	1.442	0	0	0	0	0	0	0.88	0	0	0	0	0.06	0	0.03	0.562	0.26	0.007	0.03	0.49	0	0	0	0	0	0	0.15	0	0	0	0	0.11	0.007	0.03
DEN/BMCRI/19/290	HC	89.8	99.2	9.38	97.9	93.4	20.1	4.44	62.6	3.13	96.8	5.62	0.42	0.014	0	1.07	0	0	0	0	0	0	0.39	0	0	0	0	0.03	0.014	0	0.68	0.11	0	0.00545	0.467	0	0	0	0	0	0	0.12727	0	0	0	0	0	0	0.00818
DEN/RMCH/19/208	HC	94.7	99.3	33.6	98.7	78.7	4.25	7.16	70.7	14.5	83.5	18.8	0.219	0.013	0.04156	0.476	0	0	0	0	0	0	0.16	0	0	0.0039	0	0.063	0.009	0.04156	0.316	0.003	0.00786	0.00786	0.14	0	0	0	0	0	0	0.031	0	0	0	0	0	0.00786	0.00786
DEN/RMCH/19/209	HC	93.8	99.7	29.1	98.4	89	2.84	7.09	81.7	24.2	74.4	10.1	0.1803	0.021	0.01615	0.5803	0	0	0	0	0.00535	0	0.12	0	0	0	0	0.0543	0.021	0.01115	0.4503	0.079	0	0.072	0.18	0	0	0	0	0	0	0.018	0	0	0	0	0.059	0	0.072
DEN/RMCH/19/210	HC	93.8	99.7	40.1	98.3	85.1	5.61	6.51	80	13.8	83.1	13.4	0.269	0.0168	0.3048	0.539	0	0	0	0	0	0	0.1374	0	0	0	0.00316	0.132	0.0168	0.2948	0.392	0.083	0.013	0.136	0.10537	0	0	0	0	0	0	0.04	0	0	0	0	0.048	0.013	0.14074
DEN/RMCH/19/211	HC	93.6	99.7	34.7	97.7	83	13.9	8.04	65	6.62	92.2	15.4	0.138	0.00837	0.10569	0.50569	0	0	0	0	0	0.00339	0.091	0	0	0	0	0.039	0.00837	0.10569	0.41569	0.071	0.00212	0.079	0.1	0	0	0	0	0.00212	0.00424	0.03	0	0	0	0	0.035	0.00212	0.072
DEN/RMCH/19/212	HC	94.4	99.5	40.5	98.5	86.5	11.5	6.39	68.9	8.43	90.5	12.2	0.29	0.072	0.76361	0.487	0	0	0	0	0	0.00421	0.1	0	0.00421	0	0	0.18	0.067	0.75361	0.387	0.15106	0.01	0.68702	0.10702	0	0	0	0	0	0	0.026	0	0	0	0	0.12404	0.01	0.69
DEN/RMCH/19/213	HC	94.7	99.6	38.4	98.3	83.9	12.4	8.94	60.2	10.1	87.9	14.5	0.242	0.00609	0.34	0.68	0	0	0	0	0	0	0.15	0	0	0	0	0.092	0.00609	0.34	0.53	0.07359	0	0.27	0.071	0	0	0	0	0	0	0.011	0	0	0	0	0.06259	0	0.27
DEN/RMCH/19/214	HC	93.6	99.6	37.2	99	84.8	5.64	9.31	71.4	12.8	85.3	13.6	0.782	0.01126	0.57526	1.086	0	0	0	0	0	0.00326	0.53	0	0	0	0	0.252	0.01126	0.56526	0.556	0.499	0.013	0.56	0.61	0	0	0	0	0.013	0.019	0.2	0	0	0	0.013	0.279	0.013	0.51
DEN/RMCH/19/215	HC	96.4	99.9	16	95.7	85	1.49	10.1	72.8	28.5	68.8	13.5	0.29	0	0	0.45	0	0	0	0	0	0	0.22	0	0	0	0	0.069	0	0	0.23	0.47	0	0	0.31	0	0	0	0	0	0	0.16	0	0	0	0	0.31	0	0
DEN/RMCH/19/216	HC	94.4	99	34.9	97.8	90.8	5.74	4.87	57.2	15.5	81.1	6.25	1.2235	0.043	0.0075	1.75	0	0	0	0	0	0	1.15	0	0	0	0	0.0795	0.043	0.0075	0.6	0.56	0	0.015	1.14343	0	0	0	0	0	0	0.48	0	0	0	0	0.08	0	0.015
DEN/RMCH/19/217	HC	92.5	99.4	19.8	93.4	83.7	5.09	5.79	66.9	11.6	86.4	14.2	0.23	0.02731	0.034	0.32	0	0	0	0	0	0	0.2	0	0	0	0	0.028	0.02731	0.034	0.12	0.03703	0.045	0	0.26203	0	0	0	0	0	0	0.045	0	0	0	0	0	0.045	0
DEN/SJMC/19/265	HC	95.8	99.6	40.4	97.3	92.5	9.12	8.89	69.4	9.68	89.3	6.39	0.199	6e-05	0.01494	0.368	0	0	0	0	0	0	0.13	0	0	0	0	0.075	0.00308	0.018	0.24092	0.289	0	0.03013	0.11313	0	0	0	0	0.00666	0.00957	0.033	0	0	0	0	0.242	0	0.01357
DEN/SJMC/19/266	HC	92.2	98.3	18.3	97.6	85.1	17.3	8.23	60.9	11.9	83.8	13.6	0.956	0.066	0.03	1.392	0	0	0	0	0	0	0.64	0	0	0	0	0.316	0.066	0.03	0.752	0.45	0	0.026	0.148	0	0	0	0	0.01887	0	0.062	0	0	0	0	0.382	0	0.019
DEN/SJMC/19/267	HC	95.2	99.6	36	94.6	92.9	4.86	10	71.6	16.1	80.8	6.3	0.201	0	0.07621	0.557	0	0	0	0	0.00411	0	0.066	0	0	0	0	0.137	0	0.078	0.487	0.413	0	0.108	0.14	0	0	0	0	0.021	0	0.031	0	0	0	0	0.366	0	0.084
DEN/SJMC/19/268	HC	94.8	98.8	40.8	96.1	93.8	6.01	7.2	63.2	7.69	91.1	4.83	0.167	0.014	0.32	0.26	0	0	0	0	0	0	0.09619	0	0	0	0.00359	0.071	0.014	0.31	0.16	0.079	0.00472	0.23408	0.13	0	0	0	0	0	0.00472	0.024	0	0	0	0	0.053	0.00472	0.22408
DEN/SJMC/19/269	HC	96.1	99.7	51.3	99	89.7	5.95	8.62	66.6	16.1	82.1	8.53	0.17	0.026	0.61499	0.36	0	0	0	0	0	0.00524	0.089	0	0	0	0	0.08399	0.026	0.62	0.275	0.156	0.00463	0.49	0.09016	0	0	0	0	0	0.00463	0.028	0	0	0	0	0.116	0.00463	0.48
[truncated: 101 more columns]

## Sheet: Controls(Monocyte, granulocyte)
Study No (Sample code)	Singlets (Freq. of Parent)	Singlets/Debris Exclusion (Freq. of Parent)	Singlets/Debris Exclusion/TLR2+ (Freq. of Parent)	Singlets/Debris Exclusion/TLR2+/Live Monocytes (Freq. of Parent)	Singlets/Debris Exclusion/TLR2+/Live Monocytes/CD14- CD16+ (Freq. of Parent)	Singlets/Debris Exclusion/TLR2+/Live Monocytes/CD14+ CD16+ (Freq. of Parent)	Singlets/Debris Exclusion/TLR2+/Live Monocytes/ CD14+ CD16- (Freq. of Parent)	Singlets/Debris Exclusion/Granulocytes (Freq. of Parent)	Singlets/Debris Exclusion/Granulocytes/Live Granulocytes (Freq. of Parent)	CD14+ CD16- IL-6+ (Freq. of Parent)	CD14+ CD16- IL-10+ (Freq. of Parent)	CD14+ CD16- IP-10+ (Freq. of Parent)	CD14+ CD16- TNFa+ (Freq. of Parent)	CD14+ CD16- IL-6+IL-10+IP-10+TNFa+ (Freq. of Parent)	CD14+ CD16- IL-6+IL-10+IP-10+TNFa- (Freq. of Parent)	CD14+ CD16- IL-6+IL-10+IP-10-TNFa+ (Freq. of Parent)	CD14+ CD16- IL-6+IL-10+IP-10-TNFa- (Freq. of Parent)	CD14+ CD16- IL-6+IL-10-IP-10+TNFa+ (Freq. of Parent)	CD14+ CD16- IL-6+IL-10-IP-10+TNFa- (Freq. of Parent)	CD14+ CD16- IL-6+IL-10-IP-10-TNFa+ (Freq. of Parent)	CD14+ CD16- IL-6-IL-10+IP-10+TNFa+ (Freq. of Parent)	CD14+ CD16- IL-6-IL-10+IP-10+TNFa- (Freq. of Parent)	CD14+ CD16- IL-6-IL-10+IP-10-TNFa+ (Freq. of Parent)	CD14+ CD16- IL-6-IL-10-IP-10+TNFa+ (Freq. of Parent)	CD14+ CD16- IL-6+IL-10-IP-10-TNFa- (Freq. of Parent)	CD14+ CD16- IL-6-IL-10+IP-10-TNFa- (Freq. of Parent)	CD14+ CD16- IL-6-IL-10-IP-10+TNFa- (Freq. of Parent)	CD14+ CD16- IL-6-IL-10-IP-10-TNFa+ (Freq. of Parent)	CD14+ CD16+ IL-6+ (Freq. of Parent)	CD14+ CD16+ IL-10+ (Freq. of Parent)	CD14+ CD16+ IP-10+ (Freq. of Parent)	CD14+ CD16+ TNFa+ (Freq. of Parent)	CD14+ CD16+ IL-6+IL-10+IP-10+TNFa+ (Freq. of Parent)	CD14+ CD16+ IL-6+IL-10+IP-10+TNFa- (Freq. of Parent)	CD14+ CD16+ IL-6+IL-10+IP-10-TNFa+ (Freq. of Parent)	CD14+ CD16+ IL-6+IL-10+IP-10-TNFa- (Freq. of Parent)	CD14+ CD16+ IL-6+IL-10-IP-10+TNFa+ (Freq. of Parent)	CD14+ CD16+ IL-6+IL-10-IP-10+TNFa- (Freq. of Parent)	CD14+ CD16+ IL-6+IL-10-IP-10-TNFa+ (Freq. of Parent)	CD14+ CD16+ IL-6-IL-10+IP-10+TNFa+ (Freq. of Parent)	CD14+ CD16+ IL-6-IL-10+IP-10+TNFa- (Freq. of Parent)	CD14+ CD16+ IL-6-IL-10+IP-10-TNFa+ (Freq. of Parent)	CD14+ CD16+ IL-6-IL-10-IP-10+TNFa+ (Freq. of Parent)	CD14+ CD16+ IL-6+IL-10-IP-10-TNFa- (Freq. of Parent)	CD14+ CD16+ IL-6-IL-10+IP-10-TNFa- (Freq. of Parent)	CD14+ CD16+ IL-6-IL-10-IP-10+TNFa- (Freq. of Parent)	CD14+ CD16+ IL-6-IL-10-IP-10-TNFa+ (Freq. of Parent)	CD14- CD16+ IL-6+ (Freq. of Parent)	CD14- CD16+ IL-10+ (Freq. of Parent)
DEN/BMCRI/19/225	96.5	99.7	3.57	93.2	4.48	10.7	83.8	56	96.7	0	0	0	0.353	0	0	0	0	0	0	0	0	0	0	0.00574	0.00574	0	0	0.343	0.11	0.12	0.03	4.79	0	0.2	0	0	0.045	0	0.045	0	0	0.34	0.113	0	0	0	4.31	0.03	0.86
DEN/BMCRI/19/226	92.4	99.3	3.18	94.2	2.78	17.8	78.4	41.7	95.5	0	0.09	0	0.205	0	0	0.00436	0	0	0	0	0	0	0	0	0	0.17	0.016	0.195	0.35	1.24	0.1	1.39	0	0.076	0	0	0	0.406	0.019	0	0.12	0.223	0	0.038	0.99	0.243	1.9	0.25	0
DEN/BMCRI/19/229	93.8	99.9	5.96	92.7	3.58	33.8	61.9	40.8	96.3	0.07605	0.638	1.272	0.448	0	0.023	0	0	0	0.05302	0	0	0.46	0	0	0.00032	0.15405	0.745	0.443	0.043	0.9	0.08	3.68	0	0.054	0	0	0.01193	0.00593	0.012	0.012	0.018	0.037	0	0	0.808	0.018	3.64	0	0.032
DEN/BMCRI/19/232	92.2	99.9	2.33	83.5	8.46	34.3	56.6	69.6	97.1	0	0	0	0.107	0	0	0	0	0.012	0	0	0	0	0	0	0	0	0	0.097	0	0.36	0.24	1.22	0.004	0	0.02	0	0.041	0	0	0.062	0.13	0.07	0.1	0	0.11	0.123	0.91	0	0
DEN/BMCRI/19/233	94.9	99.8	8.4	93.7	9.75	18	70.6	52.7	95.2	0.024	0.012	0.05	0.144	0	0.00473	0	0	0	0	0.004	0	0.00799	0	0.004	0.016	0	0.03422	0.134	0.21	0.42	0.34	2.02	0.022	0.077	0	0	0.016	0.077	0	0.031	0.117	0.053	0	0.016	0.127	0.009	1.91	0	0
DEN/BMCRI/19/234	91.9	99.7	0.95	36.7	22.5	12.9	60.3	84.5	63.7	0	0	0.02	0.097	0	0	0	0	0	0	0	0	0	0	0	0	0	0.05	0.1	0.71	0.51	0.04	1.68	0.093	0.18	0.093	0	0	0	0	0	0	0.65	0	0.98	0	0.093	1.17	0	0.38
DEN/BMCRI/19/237	94.2	99.2	6.14	69.8	3.04	45	50.9	52.7	87.6	0.019	0.05997	0.084	0.248	0	0	0.00486	0	0	0.00486	0	0	0.015	0	0	0.00972	0.04097	0.064	0.248	0	0.05	0	0.25	0	0.04	0	0.011	0	0	0	0	0	0.03	0	0	0.12	0	0.53	0	0.17
DEN/BMCRI/19/238	94	99.6	14.7	98	1.69	18.9	78.6	33.5	93.7	0	0	0	0.297	0	0	0	0	0	0	0	0	0	0.003504	0	0.0061	0	0	0.288	0.02	0	0.03	3.7	0.03453	0	0.00726	0	0.016	0	0	0.029	0	0.002	0.034	0	0	0.032	3.57	0	0
DEN/BMCRI/19/239	90.6	99.6	11.5	95.2	9.21	12.6	75.8	18.6	77	0.15	0.07	0.382	0.11051	0	0.024	0.00215	0	0.0043	0.11	0	0	0.053	0.015	0	0.011	0	0.19526	0.09051	4.85	2.25	1.23	3.19	0.016	0.715	0.034	0.49	0	0.5	0.059	0	0	0.54	0	3.04	0.44	0	2.55	0.015	0.16
DEN/BMCRI/19/242	92.6	99.8	2.77	92.7	5.93	21.7	71.3	20.9	90	0.105	0.39	0.32	0.16	0	0.05614	0	0	0.00331	0.04829	0	0	0.108	0.00331	0	0	0.22	0.101	0.15	1.46	0.83	0.811	1.29	0	0.34	0	0.081	0	0.42	0	0	0.033	0.1	0.033	0.64	0.29	0	1.18	0.64	0.57
DEN/BMCRI/19/243	91.4	99.5	5.03	78	1.9	28.3	68.5	34.6	97.8	0.073	0.205	0.313	0.11495	0	0.04	0	0	0	0.027	0	0	0.108	0	0	0.00578	0.061	0.13495	0.11495	0.018	0.75	0.197	0.62	0.019	0.01776	0	0	0.00876	0	0	0.033	0.079	0.012	0.04	0	0.59	0.018	0.5	0	0
DEN/BMCRI/19/245	94.9	99.7	7.99	95	2.09	14.3	82.5	30.6	98.7	0	0	0.24	0.119	0	0	0	0	0	0	0	0	0	0.00501	0.001	0	0	0.303	0.109	0	0	0	0.2	0	0	0.00578	0	0.001	0	0	0	0	0	0	0	0	0.11	0.28	0	0
DEN/BMCRI/19/247	95.9	99.7	5.8	96.9	1.51	19.9	77.7	34.9	94.7	0.00015	0	0	0.16552	0	0	0	0	0	0	0	0	0	0.00952	0	0.00463	0	0	0.16	0.25	0.34	0.57	3.66	0.143	0.14	0	0	0	0.02	0	0.09	0	0.39	0.219	0	0	0.036	2.83	0	2.47
DEN/BMCRI/19/248	95	99.9	5.29	99	2.47	27	69.4	62.8	98.9	0.004	0	0.007	0.098	0	0	0	0	0	0	0	0	0	0.00426	0	0.011	0	0.037	0.094	0.002	0	0	0.67	0	0	0	0	0.00547	0.016	0	0	0	0.04173	0	0.011	0	0.027	0.65	0.12	0.34
DEN/BMCRI/19/250	90	99.7	0.4	82.9	42.7	21.7	35.2	61	96.5	0.097	0	0	0.097	0	0	0	0	0.097	0	0	0	0	0	0	0	0	0	0	0.47	0	0.78	1.89	0.16	0	0	0	0.31	0.16	0	0	0	0	0.16	0	0	0.16	1.41	0	1.11
DEN/BMCRI/19/252	89.6	95.9	7.77	89.3	2.31	11.7	85.2	34.9	93.4	0.018	0.36	0.15	0.10316	0	0.012	0	0	0	0.002	0	0	0.058	0.00679	0.00226	0.00451	0.28	0.07	0.09316	0	2.3	0.33	0.81	0.002	0.23	0	0.016	0	0	0.016	0.016	0.35	0.11	0	0	1.58	0.28	0.72	0.42	0.412
DEN/BMCRI/19/253	92.8	99.7	4.28	95.3	1.86	17.5	77.5	76.7	98.5	0.019	0.15	0.13	0.198	0	0	0	0	0	0.014	0	0	0.03	0	0	0.00869	0.12	0.091	0.198	0.16	1.17	0.21	4.64	0.003	0.09	0.019	0	0	0.03	0	0.019	0.01	0.06	0	0.058	0.96	0.103	4.58	0.18	0
DEN/BMCRI/19/254	96.3	99.9	2.33	91.9	9.3	46.3	44.1	70.5	97.2	0	0.013	0	0.067	0	0	0.013	0	0	0	0	0	0.00398	0.013	0	0	0	0	0.04	0.15	0.58	0.54	1.48	0.004	0.07	0.013	0	0.002	0.03	0	0	0.31	0.12	0	0.026	0.09	0.14	1.365	0	0.43
DEN/BMCRI/19/256	92.9	99.5	7.89	98.8	11.6	38.1	49	60.9	98.7	0	0	0	0.063	0	0	0	0	0	0	0	0	0	0.00675	0	0.00231	0	0	0.056	0	0	0	0.38	0.00289	0	0	0	0	0	0	0.00578	0	0.014	0.00223	0.00289	0	0.0219	0.36	0	0
DEN/BMCRI/19/257	93.9	100	12.7	94.3	3.14	26.6	69.2	27.7	87.7	0	0	0	0.08398	0	0	0	0	0	0	0	0	0	0.00537	0	0	0	0	0.07898	0	0	0	0.365	0.00349	0	0	0	0.00447	0	0	0	0	0.01	0	0	0	0.00447	0.35	0.324	0
DEN/BMCRI/19/258	91.8	100	5.4	90.8	7.99	32	58.8	23.8	96	0	0	0	0.079	0	0	0	0	0	0	0.00232	0	0	0.00232	0	0	0	0	0.074	0	0	0	0.2	0	0	0.00427	0	0	0	0	0	0.00851	0.01251	0.00853	0.00851	0	0	0.18	0	0.143
DEN/BMCRI/19/259	94.6	100	7.14	76.2	3.98	24.1	71.3	17.8	85.8	0	0	0	0.052	0	0	0	0	0	0	0	0	0	0	0	0	0	0	0.052	0	0	0	0	0	0	0	0	0	0.004	0	0	0	0.005	0	0	0	0.016	0.05	0.16	0.13
DEN/BMCRI/19/260	92.9	100	8.25	80.6	6.52	15.9	76.9	58.8	92.6	0.036	0.002	0.041	0.023	0	0.00415	0	0	0	0.019	0	0	0	0	0	0.014	0	0.01815	0.023	0	0	0	0.63	0	0	0	0.015	0	0	0	0	0	0	0	0.001	0	0.014	0.773	0.581	0.06
DEN/BMCRI/19/261	91.9	100	1.7	76.2	4.44	16.6	78.6	75	87.9	0	0.039	0.03	0.022	0	0.02643	0.00723	0	0	0	0	0	0	0	0	0.00723	0.00443	0.06	0.014	0	0	0.01	0.441	0	0	0.034	0	0	0	0	0	0.034	0	0	0.034	0	0.068	0.44	0	0.26
DEN/BMCRI/19/262	93.8	100	5.92	78	6.64	19.3	73.3	54.7	97.5	0	0	0	0.206	0	0	0.00519	0	0.01	0	0.00519	0	0	0	0	0.005	0	0.147	0.188	0	0	0.01	5.41	0	0.045	0	0	0.018	0	0.052	0	0	0	0.02	0	0	0.005	5.39	0.38	0.27
DEN/KIMS/19/311	94.3	99.9	8.72	87.3	13.7	27.8	58.1	58	97.1	0.08	0	0.52	0.267	0	0.01	0	0	0	0.049	0	0	0.00111	0.023	0.00377	0.017	0	0.46	0.237	0.1	0	0.22	3.5	0.003	0.036	0.00789	0	0.011	0.044	0.00789	0	0.003	0.046	0.00789	0.011	0	0.127	3.44	0.299	0.5
DEN/KIMS/19/316	93.9	99.9	3.74	82.7	10.4	24	64.1	26.9	83.5	0.051	0	0.019	0.091	0	0	0	0	0	0	0	0	0	0	0	0.07411	0.02	0.041	0.088	0.06	0.57	0	0.37	0.026	0	0	0.055	0.033	0.03	0.018	0	0	0.22	0	0	0.39	0	0.15	0	0.89
DEN/KIMS/19/317	95.5	100	5.53	96.1	5.05	25.5	69.1	72.4	95.4	0	0	0	0.249	0.00302	0	0	0	0	0	0	0	0	0.00604	0	0	0	0.00302	0.239	0	0	0	0.64	0	0	0	0	0.00819	0.033	0	0	0	0	0	0	0	0	0.72	0.58	0.79
DEN/KIMS/19/321	93.6	100	6.5	92	1.22	23.9	69.3	53	95.1	0.013	0	0.012	0.12	0	0	0	0	0	0.01	0	0	0	0.00823	0	0.027	0	0.027	0.112	0.07	0	0.07	0.41	0	0.02565	0.00376	0	0	0.02131	0.00376	0	0.00318	0.053	0.008	0.02165	0	0.025	0.35	0	2.38
DEN/KIMS/19/323	95.1	99.8	6.18	96	0.97	22.6	76.3	65.9	98.3	1.04	1.1	2.32	0.329	0.00481	0.496	0	0	0.00962	0.517	0	0.00481	0.392	0	0	0.014	0.205	0.887	0.309	0.23	3.6	0	2.23	0.039	0	0	0.104	0	0.003	0	0.016	0	0.407	0	0.11	3.08	0	1.77	0	0.42
DEN/KIMS/19/327	92.7	99.7	2.93	91.9	2.83	21.9	74.6	36.1	92.5	0	0.33	0	0.129	0	0.031	0.00229	0.00229	0	0	0	0	0.01731	0.00088	0	0.02	0.28	0.01031	0.122	0	0.37	0	1.64	0.023	0.005	0	0.00779	0	0	0	0	0.016	0	0	0	0.38	0	1.76	0	0.06
DEN/KIMS/19/334	94.9	99.7	5.98	92.5	5.3	21.2	73	54	90	0	0	0	0.22338	0.00477	0	0	0	0	0	0	0	0	0.00954	0	0	0	0.00477	0.21	0	0	0.07	1.48	0.005	0	0	0	0	0.021	0	0.033	0.026	0	0	0.016	0.03	0	1.67	0	0
DEN/KIMS/19/336	94.5	99.6	6.64	96	3.12	16.8	79.6	38.4	79.7	0	0.02	0	0.28	0	0	0	0	0	0	0.00248	0.00248	0.00495	0.01713	0	0	0.02	0.00913	0.256	0	0	0	1.82	0	0	0.012	0	0	0	0	0	0	0	0	0	0	0.035	2.06	0.09	0.39
DEN/KIMS/19/338	92.1	99.1	4.86	76.8	9.74	25.2	59.8	44.9	99.3	0.33	0.06	0.36	0.57	0	0.011	0.013	0	0.02	0.3	0.00654	0.00654	0.00772	0.043	0.00126	0	0	0.028	0.49	0.86	0.33	0.66	3.3	0.18	0.02	0	0.004	0.19	0.31	0.032	0	0.004	0.16	0	0.15	0	0	2.78	0.04	0
DEN/KIMS/19/339	90.2	99.6	4.62	77	1.7	23	73.3	18.7	99.1	0.47	0.83	0.52	0.237	0	0.38	0	0	0	0.11	0.00284	0.00426	0.034	0.00966	0	0	0.42	0.00632	0.23	0.2	0.52	0.1	0.02	0	0.066	0.00453	0.031	0	0.119	0.00781	0.00905	0	0	0.002	0.073	0.53	0	0.14	0	0
DEN/KIMS/19/343	93.5	99.6	5.7	98.2	2.86	17.6	78.6	22.9	98.7	0	0	0	0.094	0.00141	0	0	0	0	0	0	0	0.00986	0.00752	0	0	0	0.03162	0.076	0.05	0.25	0.05	0.6	0	0.05	0	0.028	0	0.019	0	0	0.032	0.06	0	0.03	0.1	0.019	0.62	0	0.25
DEN/KIMS/19/345	93.9	99.9	0.36	82.6	21.2	20.3	57.7	67.3	98.9	0	0	0	0.061	0	0	0	0	0	0	0	0	0	0	0	0	0	0.12	0.061	0	0	0	0.24	0	0	0	0	0.04	0.17	0	0	0.22	0	0	0.35	0	0	0.2	0	0.49
DEN/KIMS/19/346	94.9	99.9	1.85	90.5	9.65	18.6	71.5	38	96.4	0.29	0.08	0.42	0.059	0	0.109	0	0	0.00676	0.12	0	0	0.027	0.014	0	0.062	0	0.15	0.039	0	0.09	0	0.07	0.026	0	0.026	0	0	0.052	0	0	0	0	0	0.126	0.45	0	0.1	0	0.41
DEN/KIMS/19/349	95.5	99.9	4.84	97.8	4.9	23.2	71.6	63	98.6	0.11716	0.03849	0.4	0.069	0	0.01	0	0	0.00203	0.09716	0	0	0.01116	0.00406	0	0.00406	0.01233	0.276	0.063	0.051	0.25	0.48	0.74	0	0.012	0	0	0.00628	0.038	0	0.013	0.105	0.082	0	0.00628	0.051	0.324	0.662	0.129	0.09
DEN/KIMS/19/351	91.8	99.9	8.83	94.5	4.36	15.2	80	43.1	86.6	0.109	0.296	0.64	0.06356	0	0.089	0	0	0.0012	0.01499	0	0.0012	0.185	0.0024	0.0012	0.0072	0.01828	0.358	0.05885	0	0.42	0.003	1.17	0	0	0.00633	0.02367	0	0	0.00633	0	0.00633	0.024	0	0	0.39	0.032	1.15	0	0.056
DEN/KIMS/19/353	93.5	100	4.92	90.9	9.55	31.8	58.2	59.4	97.7	0.025	0.025	0.025	0.11	0	0	0	0	0	0.025	0	0	0.00813	0	0	0.008	0.025	0.0001	0.11	0.11	0	0.03	1.08	0.015	0	0.015	0	0	0.03	0.06	0	0	0.008	0	0	0	0	0.99	0.34	0
DEN/KIMS/19/354	93.1	100	6.95	89.4	5.4	30.4	63.8	30.6	85.8	0	0.008	0	0.09	0	0	0	0	0	0	0	0	0.00432	0.00864	0	0	0.009	0	0.08586	0	0.08	0.01	0.79	0.064	0	0.00908	0	0	0	0.018	0.00908	0	0.193	0	0.005	0	0.018	0.5	0.45	0.1
DEN/KIMS/19/355	91.2	100	4.87	83.9	10.4	9.53	78.6	78	94.3	0	0	0	0.05652	0	0	0.00185	0	0	0.009	0	0	0	0	0	0.00868	0	0	0.05452	0	0	0	0.68	0	0	0	0	0	0	0	0.015	0.011	0	0	0	0	0.03	0.81	0	0
DEN/KIMS/19/356	93	100	9.41	52.1	1.56	15.1	82.8	36.3	70.5	0.16	0.045	0.28	0.13148	0	0.022	0	0	0	0.14	0	0	0.01161	0.013	0	0.00574	0.001	0.108	0.12361	0	0	0	0.46	0	0.028	0	0	0	0	0	0.014	0	0	0	0	0	0	0.51	0	1.958
DEN/SJMC/19/066	87.9	99.7	6.23	96.1	3.24	13.6	82.8	59	98.2	0.01791	0.00305	0.65	0.024	0	0	0	0	0	0.018	0	0	0	0	0	0	0.00305	0.63	0.024	0.11	0	0.55	0.53	0	0	0	0	0.19	0	0.019	0	0	0	0.037	0	0.006	0.409	0.3	0	0
DEN/SJMC/19/085	92.3	99.6	3.4	96.8	4.84	6.96	87.9	66.6	98.7	0	0	0	0.137	0	0	0	0	0	0	0	0	0	0.00638	0	0.00313	0	0	0.14357	0.11	0	0	1.52	0.04	0	0.081	0	0.081	0	0	0	0	0.04	0	0.158	0	0	1.28	0.17	0.13
DEN/SJMC/19/127	92	99.9	2.23	97.5	6.82	12.3	79.3	30.4	99.3	0.013	0.01715	0.311	0.032	0	0	0	0	0	0	0	0	0	0.013	0	0.02	0.00372	0.31715	0.019	0	0	0	1.07	0	0	0	0	0	0	0	0	0	0	0	0	0	0.042	1.13	0	0
DEN/SJMC/19/128	92.8	99.9	6.35	95.3	6.27	10.1	81.7	17.1	87.8	0.019	0	0.802	0.0753	0	0	0	0	0	0.004	0	0	0.00465	0	0	0.019	0	0.79	0.0753	0	0	0	1.31	0.038	0	0	0	0	0	0	0	0	0	0	0	0	0.23	1.46	0.17	0
DEN/SJMC/19/155	94	99.9	3.93	90.3	2.83	17.4	79.3	79.1	95.9	0	0.095	0.25	0.168	0	0	0	0.0046	0	0	0	0	0.002	0.0076	0	0	0.1	0.292	0.158	0	0.539	0.239	4.44	0	0	0	0	0	0	0	0	0	0.33	0.017	0	0.209	0.23	4.1	0	0.29
DEN/SJMC/19/198	94.3	100	2.23	83.1	5.78	48	45.7	37.5	97.8	0.38	0.26	0.194	0.37141	0	0.024	0	0.042	0	0.174	0	0	0	0.06141	0	0.144	0.126	0	0.31	0.18	0.23	0.07	2.79	0.106	0.066	0	0	0.02	0	0	0	0	0.15	0.011	0.027	0	0	2.51	3.26	0
DEN/SJMC/19/203	94.1	100	2.09	90.3	9.41	22.6	67.6	78.5	98.7	0	0.025	0.003	0.3	0	0	0	0	0	0	0	0.00633	0	0	0	0	0.019	0	0.29	0.01	0	0	2.89	0.053	0	0	0.019	0.038	0	0	0	0	0.017	0	0.057	0	0.019	2.8	0	0.27
DEN/SJMC/19/206	92.1	99.7	0.94	73.9	23.5	18.3	57.2	52.6	98.7	0	0.134	0.053	0.39	0	0	0	0	0	0	0	0	0.02	0.039	0	0	0.098	0.059	0.35	0.31	1.62	0.37	3.36	0.1	0.22	0	0	0	0	0	0	0.12	0.8	0	0	0.37	0	2.54	0	0.68
DEN/SJMC/19/220	89.7	100	2.89	88.8	3.17	18.7	77.8	82.1	94.8	0.43	0.39	0.93	0.094	0	0.28	0	0	0	0.158	0	0	0.067	0	0	0	0.044	0.42	0.094	1.08	2.51	0.13	1.62	0.05	0.039	0	0.512	0.13	0	0.068	0	0	0.064	0	0.395	1.88	0	1.35	2.26	1
DEN/SJMC/19/226	94.4	99.9	5.99	96.8	1.81	9.87	88.1	65.7	94.4	0.10099	0.29099	1.151	0.452	0	0.036	0	0	0.00297	0.06199	0	0.00297	0.22549	0.00297	0.012	0.00297	0.02249	0.814	0.432	1.06	0.74	0.95	7.01	0.16	0.23	0	0.027	0.19	0.36	0.027	0.027	0	0.08	0	0.074	0.218	0	6.54	0	0
DEN/SJMC/19/232	91.3	99.7	3.85	95.1	6.68	14.6	77.5	52.3	96.9	0.102	0	0.17	0.116	0	0	0.00326	0	0.013	0.108	0	0.00326	0	0	0.00326	0.00653	0	0.072	0.098	3.03	1.92	2.549	4.14	0.22	1.239	0.052	0.12	0.069	0.98	0.1	0.017	0	0.52	0	0.24	0	0.017	3.17	0.007	0.24
DEN/SJMC/19/239	94	99.9	1.95	91.3	13.3	17.5	68.6	46.4	96.6	0.147	0.023	0.09	0.094	0	0.001	0	0.0064	0.0064	0.119	0	0	0.013	0	0	0.013	0.008	0	0.096	0.6	0.79	1.48	2.13	0.13	0.301	0	0	0	0.18	0	0.075	0.231	0.05	0	0.05	0.001	0.63	1.97	0.099	0
DEN/SJMC/19/247	97.1	99.8	5.42	87.8	7.55	19.3	73	46.8	96.5	0.053	0.063	0.477	0.146	0	0.01305	0	0	0.0035	0.033	0	0	0.029	0	0.0035	0.0035	0.019	0.392	0.146	0.73	0	0.91	2.43	0.025	0	0.013	0	0.089	0.68	0.013	0	0	0	0	0	0	0.19	2.41	0.108	0
DEN/SJMC/19/264	92.1	100	3.89	85.5	6.48	16.8	75.5	23.6	78.9	0.05	0.07	0.06	0.23	0	0.01	0.00238	0	0.00475	0.013	0.00238	0	0.013	0.00238	0	0.012	0.041	0.021	0.21	0	0	0	2.88	0	0	0.011	0	0	0	0.008	0	0	0	0	0	0	0.06	3.04	0.059	0.55
DEN/BMCRI/19/263	93.5	100	5.4	86.6	8.65	17.8	73.1	39.8	75.2	0.125	0.191	0.141	0.05427	0	0.06976	0	0	0	0.056	0	0	0.012	0.00299	0	0.006	0.101	0.01176	0.05476	0.47	0.54	0.1	0.238	0	0.031	0.00855	0.198	0.034	0.04	0	0	0	0.051	0	0.16	0.254	0	0.149	0.32	0.098
DEN/BMCRI/19/264	92.9	100	2.62	90	11.8	15.2	70.8	63.4	74.9	0.119	0.3	0.133	0.06054	0	0.096	0	0	0	0.015	0	0	0.024	0	0	0.00453	0.18	0	0.06054	1.44	1.38	1.46	1.91	0.014	0.74	0	0	0	0.68	0	0	0	0.02	0.014	0.007	0.62	0.037	1.86	0.413	0.14
DEN/BMCRI/19/265	84.7	100	7.8	89.6	7.88	18	73.5	30.8	48.5	0	0	0	0.031	0	0	0	0	0	0	0	0	0	0	0	0	0	0	0.031	0	0	0	0.33	0	0	0	0	0	0.013	0	0	0	0.021	0	0	0	0	0.42	0	0
DEN/BMCRI/19/266	95.5	100	5.21	90.4	4.8	8.04	86	47.1	86.5	0	0	0	0.0349	0	0	0	0	0	0	0	0	0	0.0021	0	0	0.006	0.0021	0.0329	0	0	0	1.37	0.022	0.02	0	0	0	0	0	0	0	0	0	0	0.02	0	1.56	0	0
DEN/BMCRI/19/267	95.7	100	2.79	82.6	6.08	8.98	82.6	48.1	49.6	0.133	0.326	0.126	0.041	0	0.10303	0.00218	0.00218	0	0.00751	0	0	0.017	0	0	0.017	0.2	0	0.03803	0.89	3.69	1.15	3.46	0	0.79	0	0.053	0	0	0	0	0.199	0.04	0	0.053	2.61	0.16	3.43	0	0.172
DEN/BMCRI/19/268	95.2	100	4.93	89.3	5.37	13.6	79.2	20.7	70.7	0.038	0.079	0.045	0.099	0	0.02	0	0	0	0.017	0	0.00426	0.00426	0	0	0.00732	0.054	0	0.099	1	0.27	1.05	2.17	0.074	0.26	0	0	0.026	0.55	0.05	0	0.072	0.026	0	0.05	0	0.102	2.02	0.13	0.63
DEN/BMCRI/19/269	91.7	100	1.68	87.3	7.65	6.46	83.6	80.4	94.9	0.085	0.34	0.12	0.0357	0	0.088	0	0	0	0	0	0	0.018	0.014	0	0.0077	0.23	0.0217	0.0217	2.09	2.64	0	1.18	0	0	0	1.91	0	0.36	0	0	0	0	0	0.22	1.27	0	1.46	0.61	0
DEN/BMCRI/19/270	86.4	100	1.97	85.3	6.59	16.2	75.7	39.5	70.2	0	0.237	0	0	0	0	0	0	0	0	0	0	0	0	0	0	0.2436	0	0	0	0.09	0.02	0.34	0	0	0	0	0	0	0	0	0	0	0	0	0.41	0.554	0.41	0	1.406
DEN/BMCRI/19/271	95.2	100	3.61	85.8	5.76	13.2	80.8	41.5	39.1	0.058	0.121	0.064	0.04979	0	0.025	0	0	0	0.025	0	0	0.00619	0.00929	0	0.0089	0.087	0.00929	0.03979	0	0	0	0.6	0	0	0	0.07	0	0.038	0	0	0	0	0	0	0.27	0.019	0.82	0.139	0
DEN/BMCRI/19/272	92.5	100	5.38	85.8	2.8	8.61	87.9	35.7	60.8	0	0	0	0.02536	0	0	0	0	0	0	0	0	0.004	0	0	0.00106	0	0.00918	0.02536	0	0	0	0.24	0	0	0	0	0	0	0	0	0	0.014	0	0	0.01	0	0.23	0	0
DEN/BMCRI/19/273	94.7	100	4.7	84.9	8.44	14	76.3	33.6	85.6	0.005	0.104	0.017	0.027	0	0.007	0	0	0	0.00481	0	0	0	0	0	0	0.099	0.00991	0.027	0	0	0	0.32	0.041	0	0.014	0.061	0	0	0	0	0	0	0	0	0.11	0	0.35	0	0
DEN/BMCRI/19/274	92	100	3.53	84	8.05	8.59	82.4	65.5	91.4	0	0	0.01	0.22129	0	0	0	0	0.00439	0	0	0.00439	0	0.035	0	0.013	0	0.075	0.18129	1.67	0	1.22	3.2	0.43	0.4	0.32	0	0.13	0.22	0.291	0	0	0.68	0	0.04	0	0.042	1.35	0	0.12
DEN/BMCRI/19/275	92.2	100	3.83	87.3	8.04	11.4	79.9	61.3	96.1	0	0	0	0.127	0	0	0	0	0	0	0	0	0	0.012	0	0	0	0.054	0.117	0	0	0.02	0.95	0.12	0	0	0	0.028	0	0.058	0	0	0.08	0	0	0	0.088	0.69	0.177	0.32
DEN/BMCRI/19/276	94.1	100	7.74	90.7	5.52	10.3	83.6	40.7	85.4	0.07154	0.157	0.11777	0.139	0	0.03377	0	0	0	0.025	0	0	0.00632	0.01654	0	0.01277	0.09331	0.055	0.12331	0.52	0.54	0	1.09	0.086	0	0.066	0.221	0.017	0	0.069	0	0	0.06	0	0.24	0.32	0	0.77	0.04	0.43
DEN/BMCRI/19/277	92.7	100	7.43	94.8	7.81	11	80.3	38.2	83.5	0.04451	0.061	0.07551	0.115	0	0.01	0	0	0	0.01167	0	0	0	0.00551	0	0.023	0.04435	0.05284	0.11135	1.32	0.87	0.37	1.43	0.067	0.13	0.057	0.114	0.015	0.101	0.1	0	0.015	0.27	0.015	0.73	0.21	0.029	0.9	0.728	0.58
DEN/BMCRI/19/278	93	100	3.76	93.9	14.9	11.9	72.5	60.2	91.2	0	0	0	0.153	0.00519	0	0.00519	0	0.00519	0	0	0.00519	0	0.015	0	0	0	0.046	0.114	0.34	1.41	0.57	1.84	0.03	0.33	0	0.24	0.029	0.19	0.061	0	0	0.76	0	0	0.05	0	0.97	0.09	0.34
DEN/BMCRI/19/279	92.4	100	7.79	88.5	5.96	9.58	83.6	34	76.6	0	0	0.042	0.1655	0	0	0	0	0	0	0	0	0	0.014	0	0.0095	0	0.07325	0.1555	0.3	0	0.32	1.13	0.036	0.15	0.017	0	0.003	0.088	0.001	0	0.001	0	0.001	0	0	0.038	1.12	0.038	0
DEN/BMCRI/19/280	93	100	4.72	92.3	5.42	12.1	80.9	63.9	93	0.029	0.15	0.097	0.035	0	0.03	0	0	0	0	0	0	0.014	0	0	0.00684	0.114	0.062	0.049	0	0	0	0	0	0	0	0	0	0	0	0	0	0	0	0	0	0.063	0.09	0	0
DEN/BMCRI/19/281	92.4	99.8	5.28	91.2	8.73	30.3	59.8	52.2	98.9	0.268	0	0.231	0.1972	0	0.003	0	0.00577	0.012	0.126	0.00577	0.00577	0	0.029	0	0.11161	0	0.1	0.1372	1.14	0.3	0.4	1.97	0.068	0.119	0.034	0	0.089	0.139	0.02	0	0	0.13	0	0.73	0.02	0.002	1.64	0.36	3.857
DEN/BMCRI/19/282	93.1	100	3.44	90.4	6.77	7.49	83.7	41.4	82.1	0	0.01	0.074	0.08642	0	0	0.00516	0	0	0	0	0	0	0.01	0	0	0.01	0.11	0.07042	1.5	1.69	0.49	2.06	0.208	0.15	0.359	0.249	0.058	0.058	0.189	0	0	0.249	0	0.23	0.51	0.058	1	0	0
DEN/BMCRI/19/283	91.3	100	3.08	85.4	11.8	18.6	68.5	51.7	96.6	0.19	0.86	0.414	0.17	0	0.13	0	0	0	0.036	0	0	0.055	0.036	0	0.024	0.636	0.19	0.13	0.57	2.23	0	1.46	0	0	0.22	0.244	0.044	0	0.11	0	0	0.204	0	0.23	1.76	0.088	0.9	0	0.48
DEN/BMCRI/19/284	92.9	100	2.88	82.5	7.64	14.4	76.6	53.5	94.7	0.655	0.56	0.775	0.042	0	0.212	0	0	0	0.421	0	0	0.027	0	0	0.036	0.34	0.12	0.045	2.99	2.13	0	1.22	0	0	0.03	0.75	0.034	0.069	0	0	0.034	0.13	0	2.3	1.4	0	1.23	0	0.84
DEN/BMCRI/19/285	91.8	100	8.1	95	4.08	20.8	74.3	37.6	97.4	0.063	0.234	0.289	0.11117	0	0.01423	0	0	0.00353	0.03317	0	0	0.012	0.00747	0	0.0137	0.20117	0.23	0.0947	0.25	0.02	0.09	0.31	0.01	0	0.013	0.025	0.01725	0.01	0.023	0	0	0.023	0	0.189	0	0.095	0.22	0.8	1.42
DEN/BMCRI/19/286	94.4	100	3.65	93.2	10.5	8.33	78.8	51.1	95.6	0	0	0.136	0.102	0	0	0	0	0	0	0	0	0	0.00165	0	0	0	0.18	0.099	0	0	0	0.62	0	0	0	0	0	0.022	0.076	0	0.028	0	0	0	0	0.084	0.65	0	0.39
DEN/BMCRI/19/287	94	100	3.01	94.8	8.3	10.1	80.6	54.2	97.7	0.073	0.218	0.39028	0.20676	0.00238	0.03476	0.00238	0.00475	0.00475	0.01452	0	0	0.012	0.01376	0.00238	0.00876	0.145	0.32	0.18	0.55	0.46	0.66	1.27	0.095	0	0.038	0.019	0	0.349	0.019	0	0.019	0.27	0.022	0.1	0.09	0.27	0.84	0.453	0.06
DEN/BMCRI/19/288	92.4	100	5.59	93.5	10.8	11.5	75.7	46.1	98.2	0.03	0.051	0.06	0.2	0	0.00664	0.00332	0	0	0.00996	0	0	0.00332	0.00664	0	0.00996	0.031	0.04	0.19	0	0.33	0	3.86	0.063	0	0.066	0.13	0	0	0	0.022	0	0.15	0	0.156	0.16	0.022	3.79	0.047	0.09
DEN/BMCRI/19/289	93.5	100	4.37	92	4.53	7.14	87.6	64.4	99.2	0.016	0.022	0.051	0.11	0	0.0046	0.0023	0.0023	0.0023	0.0046	0	0	0	0.0023	0	0	0.011	0.039	0.099	0.21	0.96	0.12	5.81	0.02	0	0	0.085	0.028	0.085	0	0	0	0.28	0	0.22	0.7	0.028	5.61	0.044	0.19
DEN/BMCRI/19/290	92.5	100	3.83	93.8	9.67	9.42	79.2	76	97.5	0.00461	0	0.042	0.10527	0	0.00461	0	0	0	0	0	0	0	0	0	0	0	0.037	0.10527	0.08	0	0.11	2.68	0	0.01	0	0	0.083	0	0.039	0.039	0	0	0	0.039	0	0.043	2.52	0	0
DEN/RMCH/19/208	94.5	100	6.22	95.1	9.16	14.4	74.5	50.8	96	0.011	0	0.016	0.0596	0	0.013	0	0	0	0	0	0	0	0.00231	0	0	0	0.00798	0.058	0	0	0	0.34	0	0	0	0	0	0	0	0	0	0.019	0	0.00958	0	0.01923	0.33	0.031	0.015
DEN/RMCH/19/209	93.5	100	5.96	93.1	7.81	11.7	78.8	44.2	88.6	0.00358	0.001	0.00694	0.04731	0	0	0	0	0	0	0	0	0	0	0	0.00576	0.002	0.00864	0.04731	0	0	0	0.3	0.019	0	0	0.005	0.025	0	0	0	0	0	0	0	0.05	0.039	0.27	0	0
DEN/RMCH/19/210	93.3	100	4.5	81.5	6.97	4.96	86.8	49	67.8	0.01502	0.0551	0.09205	0.09102	0	0.00236	0	0	0	0.00217	0.00217	0	0	0.00217	0	0.00868	0.05205	0.089	0.08702	0.5	0.66	0.46	0.39	0.075	0.16	0	0.225	0	0.038	0	0	0	0	0	0.038	0.2	0.195	0.32	0.024	0
DEN/RMCH/19/211	92.8	100	4.03	73.8	9.07	6.32	83.6	47.8	67.6	0.00689	0	0.01358	0.055	0	0.00344	0	0	0	0	0	0	0	0.00344	0	0.00344	0	0.014	0.052	0.13	0.14	0.178	0.09	0	0.088	0	0	0.045	0.045	0	0	0	0	0	0	0.094	0	0.04	0	0
DEN/RMCH/19/212	93.4	100	3.8	65.5	6	17.2	75.5	47.1	36.6	0	0	0.00864	0.147	0	0	0.00496	0	0	0	0	0	0	0	0	0	0	0.015	0.15	0.43	0.44	0.46	0.44	0.13	0.15	0	0	0.016	0.13	0	0	0	0.102	0	0	0.046	0.022	0.184	0	0.37
DEN/RMCH/19/213	93.6	100	5.82	84.7	4.13	9.63	85.1	40	55.7	0.001	0	0.083	0.14146	0	0.00673	0	0	0	0	0	0	0	0.00704	0	0	0	0.088	0.1336	0.36	0.23	0.282	0.77	0.083	0.107	0.035	0.036	0	0.016	0.023	0	0	0.009	0	0.05	0	0.081	0.62	0	0.1
DEN/RMCH/19/214	91.9	100	5.27	86.6	5.94	8.93	84	52.5	72.1	0.03652	0.107	0.05928	0.13328	0	0.02576	0	0	0	0.00948	0	0	0.00632	0	0	0.00092	0.074	0.01752	0.13776	0.85	0.83	0.09	0.81	0.068	0.04	0.06	0.135	0	0	0.06	0	0	0.143	0	0.52	0.4	0.008	0.49	0.089	0.424
DEN/RMCH/19/215	95.1	100	3.56	90	12.2	14.8	72.1	76.7	95	0	0	0.02185	0.064	0	0.00885	0	0	0	0	0	0	0	0	0	0	0	0.013	0.064	0	0	0	0.5	0	0	0	0	0.021	0	0	0	0	0	0	0	0	0.042	0.99	0	0
DEN/RMCH/19/216	94.1	100	3.22	89.7	11.1	12.8	73.9	63.3	95.9	0.01	0	0.07	0.098	0	0.037	0	0.00332	0	0	0	0	0.013	0	0	0	0	0.03128	0.135	0.38	0	0.44	3.83	0	0.059	0	0	0.27	0	0	0	0	0.021	0.021	0.059	0	0.119	3.56	0	0
DEN/RMCH/19/217	96.2	100	4.86	88.9	5.65	9.06	83.2	50.9	98.2	0	0	0.014	0.068	0	0	0	0	0	0	0	0	0.00227	0	0	0	0	0.042	0.068	0	0	0	0.16	0	0.011	0	0	0	0	0	0	0	0	0.011	0	0	0	0.4	0	0
DEN/SJMC/19/265	93.9	100	2.72	90.3	5.05	9.21	84.8	58	92.3	0.02816	0.19431	0.02816	0.07231	0	0.024	0	0	0	0.00501	0	0	0	0.00785	0	0	0.16431	0	0.06531	0.62	1.1	0.7	0.6	0.034	0.38	0	0	0.073	0.142	0	0	0.073	0	0	0	0.621	0	0.5	0.13	0.13
DEN/SJMC/19/266	94.7	100	4.03	89.2	7.49	10.2	81.2	50.3	77.4	0.027	0	0.035	0.13	0	0.005	0.00752	0	0	0.015	0	0	0.015	0	0	0	0	0	0.12	0.47	0.44	0.41	1.176	0	0.19	0	0.06	0.12	0.06	0	0	0	0	0	0.036	0.216	0.06	1.056	0	0
DEN/SJMC/19/267	89.3	100	4.44	72.3	3.08	8.33	87.6	46.9	97.7	0.014	0	0.035	0.075	0	0	0	0	0	0	0	0	0	0	0	0.027	0	0.048	0.075	0	0	0	0.78	0.34	0	0	0	0	0.056	0	0	0	0	0	0	0	0.056	0.46	0.3	0
DEN/SJMC/19/268	94.5	100	4.26	91.5	5.5	9.51	82.7	23.8	71	0.074	0	0.041	0.182	0	0.012	0	0	0.00289	0.025	0.00289	0	0	0.02	0	0.032	0	0.01697	0.152	3.2	0.58	0.96	2.51	0.025	0.22	0.035	0	0.075	0.64	0.31	0	0	0.61	0	1.98	0	0	1.45	0.61	0.088
DEN/SJMC/19/269	93.8	100	3.36	90.2	6.47	10.2	80.5	10.2	68.6	0.05469	0.003	0.18069	0.26	0	0	0.00806	0	0	0.024	0	0	0.00403	0.032	0	0.032	0	0.16	0.22	4.68	3.15	1.63	3.34	0.22	0.65	0.322	0.62	0.095	0.6	0.29	0	0	1.182	0	1.88	0.17	0.063	1.23	0.09	0.29
[truncated: 138 more columns]
